# Supplementary material for: Diversity and Habitat Preferences of Cultivated and Uncultivated Aerobic Methanotrophic Bacteria Evaluated Based on pmoA as Molecular Marker
Source: Front Microbiol. 2015 Dec 15;6:1346. doi: 10.3389/fmicb.2015.01346 (PMC4678205; doi:10.3389/fmicb.2015.01346)
Supplement: Supplementary file 1 [file Table1.XLSX]

## Sheet: table S1
Table S1: Detailed information about all OTUs defined at 12 % sequence cut-off level
OTU	Name of cluster	Representative sequence	total number of sequences in cluster	number of non-redundant sequences	contains cultivated strains	contains type strains	non-methanotroph	marine	marine sediment	marine volcanic	marine symbiont	estuarine	aquatic	aquatic polluted	aquatic sediment	aquifer	bog	wetland	rice	soil arctic-alpine	soil polluted	soil volcanic	hydromorphic soil	landfill soil	upland soil	soil diverse	unknown	others	sequences belonging to this OTU
282	aquatic cluster 1a	LK052733	2	1				0	0	0	0	0	0	0	100	0	0	0	0	0	0	0	0	0	0	0	0	0	LK052733	LK021615
503	aquatic cluster 1b	KJ410909	1	1				0	0	0	0	0	0	0	100	0	0	0	0	0	0	0	0	0	0	0	0	0	KJ410909
502	aquatic cluster 1c	AB512509	1	1				0	0	0	0	0	0	0	0	0	0	0	0	0	0	0	0	0	0	0	100	0	AB512509
91	aquatic cluster 1d	AB844864	17	1				0	0	0	0	0	100	0	0	0	0	0	0	0	0	0	0	0	0	0	0	0	AB844864	AB844890	AB844847	AB844904	AB844896	AB844895	AB844850	AB844922	AB844912	AB845114	AB844901	AB844900	AB844910	AB844842	AB844919	AB844884	AB845065
500	aquatic cluster 1e	HQ383729	1	1				0	0	0	0	0	0	0	100	0	0	0	0	0	0	0	0	0	0	0	0	0	HQ383729
498	aquatic cluster 1f	AB845005	1	1				0	0	0	0	0	100	0	0	0	0	0	0	0	0	0	0	0	0	0	0	0	AB845005
497	aquatic cluster 1g	KF463287	1	1				0	0	0	0	0	0	0	100	0	0	0	0	0	0	0	0	0	0	0	0	0	KF463287
86	aquatic cluster 1h	AB930877	19	4				25	0	0	0	0	50	0	0	0	0	0	25	0	0	0	0	0	0	0	0	0	AB930877	AB930890	AB930864	AB930844	AB930853	AB930933	AB930842	AB930874	AB930860	AB930901	AB857523	AB844956	AB930938	AB930892	AB930927	AB844970	AB845139	AB845038	AB722368
48	aquatic cluster 2a	AB563299	51	4				0	0	0	0	0	75	0	25	0	0	0	0	0	0	0	0	0	0	0	0	0	AB563299	AB478828	AB478827	AB563456	AB563362	AB563360	AB478823	AB563457	AB563297	AB563398	AB563359	AB563357	AB563452	AB563358	AB563449	AB563355	AB563298	AB563352	AB563363	AB563453	AB563295
38	aquatic cluster 2b	AB478795	56	9				11.1111	0	0	0	0	66.6667	0	22.2222	0	0	0	0	0	0	0	0	0	0	0	0	0	AB563382	AB563433	AB563428	AB563435	AB563381	AB563383	AB563434	AB563380	AB563379	AB478793	AB563377	AB563427	AB563378	AB563292	AB563430	AB478792	AB563431	HF674409	AB563426	AB563385	AB563384
112	aquatic cluster 2c	AB478808	12	4				25	0	0	0	0	75	0	0	0	0	0	0	0	0	0	0	0	0	0	0	0	AB478808	AB563343	AB478807	AB563351	AB563350	AB563349	AB478806	AB478805	JF811298	AB930884	AB930840	AB478809
159	aquatic cluster 2d	KC188735	6	4				25	0	0	0	0	75	0	0	0	0	0	0	0	0	0	0	0	0	0	0	0	GQ390112	KC188735	GQ390114	JF811281	GQ390113	AB563286
156	aquatic cluster 2e	JF811270	6	3				33.3333	0	0	0	0	66.6667	0	0	0	0	0	0	0	0	0	0	0	0	0	0	0	JF811270	JF811271	KM657577	AB563425	AB563475	AB563424
171	aquatic cluster 2f	AB563423	5	1				0	0	0	0	0	100	0	0	0	0	0	0	0	0	0	0	0	0	0	0	0	AB563423	AB563474	AB563421	AB563422	AB563420
501	aquatic cluster 3a	HF674407	1	1				0	0	0	0	0	100	0	0	0	0	0	0	0	0	0	0	0	0	0	0	0	HF674407
523	aquatic cluster 3b	DQ067087	1	1				0	0	0	0	0	0	0	100	0	0	0	0	0	0	0	0	0	0	0	0	0	DQ067087
285	aquatic cluster 3c	LK052737	2	1				0	0	0	0	0	0	0	100	0	0	0	0	0	0	0	0	0	0	0	0	0	LK052737	LK021620
534	aquatic cluster 3d	HQ383772	1	1				0	0	0	0	0	0	0	100	0	0	0	0	0	0	0	0	0	0	0	0	0	HQ383772
476	aquatic cluster 3e	JQ038164	1	1				0	0	0	0	0	0	0	0	0	0	100	0	0	0	0	0	0	0	0	0	0	JQ038164
235	aquatic cluster 3f	JN591162	3	2				0	0	0	0	0	50	0	0	0	0	0	50	0	0	0	0	0	0	0	0	0	JN591162	JN591149	AB722445
275	aquatic cluster 3g	AB722373	2	2				0	0	0	0	0	50	50	0	0	0	0	0	0	0	0	0	0	0	0	0	0	JX184302	AB722373
314	aquatic cluster 3h	LK052712	2	1				0	0	0	0	0	0	0	100	0	0	0	0	0	0	0	0	0	0	0	0	0	LK052712	LK021575
77	aquatic cluster 3i	HQ383800	22	7				14.2857	0	0	0	0	14.2857	0	42.8571	0	0	14.2857	0	0	14.2857	0	0	0	0	0	0	0	HQ383800	HQ383804	HQ383789	HQ383808	HQ383785	HQ383793	HQ383806	HQ383798	HQ383788	KJ411033	HF674404	HQ883355	HQ383740	LK052754	LK021546	HQ383738	AB930912	AB930870	AB930855	AB930925	AB930924
64	aquatic cluster 4a	AY488060	32	8				0	0	0	0	0	0	0	100	0	0	0	0	0	0	0	0	0	0	0	0	0	KJ411205	KJ411226	KJ411222	KJ411060	KJ410833	KJ411063	KJ411135	KJ410961	KJ410972	KJ411202	KJ411071	KJ411200	KJ411075	KJ410793	KJ410786	KJ410772	KJ411131	HM216890	HM216889	HM216884	EF623691
522	aquatic cluster 4b	DQ067068	1	1				0	0	0	0	0	0	0	100	0	0	0	0	0	0	0	0	0	0	0	0	0	DQ067068
280	aquatic cluster 4c	DQ067076	2	1				0	0	0	0	0	0	0	100	0	0	0	0	0	0	0	0	0	0	0	0	0	DQ067076	DQ067066
177	aquatic cluster 4d	HQ383801	5	3				0	0	0	0	33.3333	0	0	66.6667	0	0	0	0	0	0	0	0	0	0	0	0	0	LK052727	LK021605	GU735497	GU735492	HQ383801
30	aquatic cluster 5a	AB563463	72	5				0	0	0	0	0	100	0	0	0	0	0	0	0	0	0	0	0	0	0	0	0	GQ390121	AB563410	AB563376	AB478791	AB563470	AB563414	AB563466	AB563409	AB563411	AB563373	AB563374	AB563415	AB563413	AB563465	AB563464	AB563375	AB563417	AB563416	AB563469	AB563468	AB563467
277	aquatic cluster 5b	AB505022	2	2				0	0	0	0	0	50	0	0	0	50	0	0	0	0	0	0	0	0	0	0	0	KF649978	AB505022
85	aquatic cluster 6a	AF211880	19	3				0	33.3333	0	0	0	33.3333	33.3333	0	0	0	0	0	0	0	0	0	0	0	0	0	0	JX184350	JX184292	JX184285	JX184399	JX184354	JX184309	JX184398	JX184355	JX184347	FJ024369	FJ024356	FJ024349	FJ024377	FJ024364	FJ024367	FJ024376	FJ024352	FJ024351	AF211880
124	aquatic cluster 6b	JX184344	10	2				0	0	0	0	0	50	50	0	0	0	0	0	0	0	0	0	0	0	0	0	0	JX184344	JX184348	JX184293	JX184289	JX184281	JX184339	JX184279	JX184276	JX184290	KC844883
251	aquatic cluster 6c	AB478851	3	3				33.3333	0	0	0	0	33.3333	0	33.3333	0	0	0	0	0	0	0	0	0	0	0	0	0	AB930896	AB478851	KJ410829
507	aquatic cluster 6d	KM657576	1	1				100	0	0	0	0	0	0	0	0	0	0	0	0	0	0	0	0	0	0	0	0	KM657576
139	aquatic cluster 6e	FJ024378	8	1				0	0	0	0	0	100	0	0	0	0	0	0	0	0	0	0	0	0	0	0	0	FJ024378	FJ024372	FJ024368	FJ024375	FJ024362	FJ024365	FJ024363	FJ024358
50	aquifer cluster	AM410175	47	6				0	0	0	0	16.6667	0	0	0	16.6667	0	0	16.6667	0	0	0	0	16.6667	16.6667	0	0	16.6667	AM410175	HE617879	HE617820	HE617823	AM410181	AM410173	AM410172	AM410176	HE617691	HE617747	HE617686	HE617715	HE617702	HE617862	HE617807	HE617841	HE617812	HE617806	HE617760	HE617722	GQ857592
516	aquifer cluster like 1	AB930937	1	1				100	0	0	0	0	0	0	0	0	0	0	0	0	0	0	0	0	0	0	0	0	AB930937
203	aquifer cluster like 2	HE617785	4	1				0	0	0	0	0	0	0	0	0	0	0	0	0	0	0	0	100	0	0	0	0	HE617785	HE617759	HE617801	HE617756
193	aquifer cluster like 3	AB845033	5	1				0	0	0	0	0	100	0	0	0	0	0	0	0	0	0	0	0	0	0	0	0	AB845033	AB845040	AB845041	AB845136	AB845035
232	aquifer cluster like 4	AB844958	3	1				0	0	0	0	0	100	0	0	0	0	0	0	0	0	0	0	0	0	0	0	0	AB844958	AB845045	AB844801
488	aquifer cluster like 5	JX184332	1	1				0	0	0	0	0	0	100	0	0	0	0	0	0	0	0	0	0	0	0	0	0	JX184332
531	aquifer cluster like 6	AB845073	1	1				0	0	0	0	0	100	0	0	0	0	0	0	0	0	0	0	0	0	0	0	0	AB845073
511	aquifer cluster like 7	KC352437	1	1				0	0	0	0	0	0	0	0	0	0	0	0	0	0	0	0	100	0	0	0	0	KC352437
226	aquifer cluster like 8	HE617792	4	2				0	0	0	0	0	0	0	0	0	0	0	0	0	50	0	0	50	0	0	0	0	HE617792	HE617826	EU131049	HE617778
68	ATII-I Cluster 3a	KJ175590	29	1				100	0	0	0	0	0	0	0	0	0	0	0	0	0	0	0	0	0	0	0	0	KJ175592	KJ175603	KJ175579	KJ175604	KJ175601	KJ175618	KJ175605	KJ175615	KJ175561	KJ175569	KJ175607	KJ175574	KJ175563	KJ175590	KJ175591	KJ175612	KJ175570	KJ175616	KJ175609	KJ175610	KJ175582
284	ATII-I Cluster 3b	EU275114	2	1				0	0	0	0	0	0	0	0	0	0	0	0	0	0	0	0	100	0	0	0	0	EU275114	EU275110
460	ATII-I Cluster 4a	KJ175594	1	1				100	0	0	0	0	0	0	0	0	0	0	0	0	0	0	0	0	0	0	0	0	KJ175594
270	ATII-I Cluster 4b	KJ175600	3	1				100	0	0	0	0	0	0	0	0	0	0	0	0	0	0	0	0	0	0	0	0	KJ175600	KJ175580	KJ175606
102	Cluster 1a	AF547179	13	6	y			0	0	0	0	0	0	0	33.3333	16.6667	0	0	0	16.6667	0	0	0	0	33.3333	0	0	0	AF547183	AF547179	AF547182	AF547177	AF547180	AF547175	JQ807872	AJ786698	JQ040565	JQ040551	JQ040560	JN830512	AJ515374
57	Cluster 1b, Crenothrix related	AF358041	39	9				0	0	0	0	0	0	0	0	11.1111	11.1111	11.1111	0	11.1111	0	0	11.1111	0	44.4444	0	0	0	AJ699308	AJ786695	AJ786702	AJ786703	AJ786699	AJ786688	AJ786689	AJ786700	AJ786692	AJ786704	AJ786696	AJ786705	AJ786701	AJ786694	AJ786693	AJ786691	AJ786687	AJ868242	AJ699313	AJ699310	AJ699314
445	Cluster 1c	AJ699309	1	1				0	0	0	0	0	0	0	0	0	0	0	0	0	0	0	0	0	100	0	0	0	AJ699309
83	Cluster 1d	AB222904	20	3				0	0	0	33.3333	0	0	0	0	0	0	0	0	0	0	33.3333	0	0	33.3333	0	0	0	AB222904	AB222870	AB222868	AB222871	AB222869	AB222902	AB222688	AB222903	AB222905	AB222873	AB222872	AB222901	AB222685	AJ317934	EU723749	EU723754	EU723747	EU723744	EU723755	EU723746
486	Cluster 1e	EF623819	1	1				0	0	0	0	0	0	0	100	0	0	0	0	0	0	0	0	0	0	0	0	0	EF623819
346	Cluster 1f	AJ564438	2	2				0	0	0	0	0	0	0	0	100	0	0	0	0	0	0	0	0	0	0	0	0	AJ564438	AJ515373
47	Cluster 1g	AJ868243	51	5				0	0	0	0	0	20	0	20	0	0	20	0	0	0	0	0	0	40	0	0	0	JN830456	JN830474	JN830451	JN830475	JN830452	JN830457	JN830489	JN830480	JN830462	JN830481	JN830479	JN830487	JN830468	JN830464	JN830465	KC844889	KC844913	JN830515	JN830454	JN830502	JN830463
219	Cluster 1h	AJ786690	4	2				0	0	0	0	0	0	0	0	0	0	0	0	0	0	0	0	0	100	0	0	0	AJ786690	AJ786706	AJ786697	AJ699312
54	Cluster 1i	AJ868244	44	9				0	0	0	11.1111	0	11.1111	0	33.3333	0	0	0	0	0	0	0	0	0	33.3333	11.1111	0	0	EF623805	EF623818	EF623793	EF623799	EF623798	EF623790	EF623787	EF623796	EF623781	EF623821	EF623811	EF623794	EF623822	EF623797	EF623820	EF623809	EF623802	EF623789	EF623764	EF623815	EF623816
216	Cluster 1j	DQ008357	4	3				0	0	0	0	0	0	0	0	33.3333	0	0	0	0	0	0	0	33.3333	33.3333	0	0	0	DQ008357	EU071110	KC923238	KC923237
43	Cluster 1k	AF547181	53	9				0	0	0	0	0	0	0	11.1111	33.3333	0	0	0	22.2222	0	0	0	11.1111	22.2222	0	0	0	JN830537	JN830560	JN830553	JN830548	JN830542	JN830549	JN830538	JN830543	JN830544	JN830556	JN830551	JN830555	JN830541	JN830547	JN830545	JN830563	JN830554	JN830557	JN830540	JN830546	AJ317931
41	Cluster 1l, Crenothrix related	AF547174	54	8				0	0	0	0	0	0	0	0	0	0	12.5	12.5	25	0	0	12.5	0	37.5	0	0	0	KF264988	KF264980	KF264985	KF264979	KF264969	KF264977	KF264978	KF264971	JN591087	JN591062	KF264974	JN591071	JN591065	KF264989	KF264981	KF264972	KF264982	KF264970	KF264975	KF264984	KF264976
28	Cluster 2a, TUSC	AJ579663	74	15				0	0	0	0	0	0	0	6.66667	0	6.66667	6.66667	0	0	0	13.3333	13.3333	0	46.6667	6.66667	0	0	FR799356	FR799368	FR799331	FR799345	FR799335	FR799342	FR799349	FR799334	FR799364	FR799333	FR799350	FR799359	FR799346	FR799351	FR799363	FR799348	FR799347	FR799352	AJ868247	FR799358	KF757042
441	Cluster 2b	FN393965	1	1				0	0	0	0	0	0	0	0	0	0	0	0	0	0	0	0	0	100	0	0	0	FN393965
115	Cluster 2c	KC122308	11	2				0	0	0	0	0	0	0	0	0	0	0	0	0	0	0	0	0	50	50	0	0	JQ838750	KC122308	JQ838724	JQ838722	KC122303	JQ838745	JQ838734	KC122310	JQ838735	KC122305	JQ838828
456	Cluster 2d	FJ970560	1	1				0	0	0	0	0	0	0	0	0	0	0	0	0	0	0	0	0	100	0	0	0	FJ970560
263	Cluster 2e, TUSC	FJ970534	3	1				0	0	0	0	0	0	0	0	0	0	0	0	0	0	0	0	0	100	0	0	0	FJ970534	FJ970528	FJ970569
141	Cluster 2f	AJ868246	8	4				0	0	0	0	0	0	0	25	0	0	0	25	0	0	0	25	0	25	0	0	0	FR720149	FR720147	FR720145	FR720151	FR720150	FN600010	AJ868246	DQ367738
454	Cluster 2g	AJ868278	1	1				0	0	0	0	0	0	0	0	0	0	0	0	0	0	0	0	0	100	0	0	0	AJ868278
453	Cluster 2h	FJ529744	1	1				0	0	0	0	0	0	0	0	0	0	0	0	0	0	0	0	0	100	0	0	0	FJ529744
451	Cluster 2i	EU723750	1	1				0	0	0	0	0	0	0	0	0	0	0	0	0	0	100	0	0	0	0	0	0	EU723750
261	Cluster 2j	EU723743	3	1				0	0	0	0	0	0	0	0	0	0	0	0	0	0	100	0	0	0	0	0	0	EU723743	EU723741	EU723742
294	Cluster 4a	AM410177	2	1				0	0	0	0	0	0	0	0	100	0	0	0	0	0	0	0	0	0	0	0	0	AM410177	AM410174
397	Cluster 4b	AY662384	1	1				0	0	0	0	0	0	0	0	0	0	0	0	0	0	0	0	0	100	0	0	0	AY662384
396	Cluster 4c	EU647297	1	1				0	0	0	0	0	0	0	0	0	0	0	0	0	0	0	0	100	0	0	0	0	EU647297
70	Cluster 4d, MO3	AF283229	26	6				0	0	0	0	0	0	0	0	0	0	0	16.6667	0	0	0	16.6667	33.3333	16.6667	0	0	16.6667	FR720237	FR720259	FR720219	FR720233	FR720251	FR720223	FR720247	FR720238	FR720224	FR720252	AJ868259	FR720297	EU071106	EU071103	EU071101	EU647282	EU647289	EU647268	EU647260	GQ857568	EU071099
247	CM30a	EU131058	3	1				0	0	0	0	0	0	0	0	0	0	0	0	0	100	0	0	0	0	0	0	0	EU131058	EU131046	EU131050
174	CM30b	KJ207219	5	1				0	0	0	0	0	0	0	0	0	0	0	0	0	0	100	0	0	0	0	0	0	KJ207219	KJ207215	KJ207217	KJ207214	KJ207218
388	CM30c	KJ411203	1	1				0	0	0	0	0	0	0	100	0	0	0	0	0	0	0	0	0	0	0	0	0	KJ411203
365	CM32	EU131059	1	1				0	0	0	0	0	0	0	0	0	0	0	0	0	100	0	0	0	0	0	0	0	EU131059
55	Crenothrix	DQ295899	43	13	y	y		0	0	0	7.69231	0	15.3846	0	15.3846	23.0769	0	0	0	0	0	0	7.69231	7.69231	15.3846	0	0	7.69231	FN597172	FN597176	FN597167	FN597182	KC844885	FN597149	FN597168	KC844911	FN597166	FN597163	FN597165	FN597164	KC844909	KC844902	FN597181	FN597150	FN597178	DQ008437	DQ008400	DQ008369	DQ008397
78	Crenothrix like 1	JN591203	22	3				0	0	0	33.3333	0	0	0	0	0	0	33.3333	33.3333	0	0	0	0	0	0	0	0	0	JN591203	JN591219	JN591201	JN591212	JN591215	JN591194	JN591180	JN591208	JN591216	JN591214	JN591189	JN591199	JN591086	JN591085	AB222896	AB222895	JN591175	JN591183	JN591193	AB222928	KF264986
79	Crenothrix like 2	FN394194	22	1				0	0	0	0	0	0	0	0	0	0	0	0	0	0	0	0	0	100	0	0	0	FN394194	FN394204	FN394213	FN394198	FN394200	FN394208	FN394214	FN394207	FN394199	FN394185	FN394206	FN394195	FN394187	FN394210	FN394196	FN394192	FN394205	FN394186	FN394188	FN394203	FN394193
142	Crenothrix like 3	AB222684	8	2				0	0	0	50	0	50	0	0	0	0	0	0	0	0	0	0	0	0	0	0	0	AB222684	AB222930	AB222695	AB222932	AB222929	AB222931	JF706214	JF706213
344	Crenothrix like 4	LK052740	2	1				0	0	0	0	0	0	0	100	0	0	0	0	0	0	0	0	0	0	0	0	0	LK052740	LK021624
385	deep-sea cluster 1a	AB089968	1	1				0	0	100	0	0	0	0	0	0	0	0	0	0	0	0	0	0	0	0	0	0	AB089968
381	deep-sea cluster 1b	AB089970	1	1				0	0	100	0	0	0	0	0	0	0	0	0	0	0	0	0	0	0	0	0	0	AB089970
380	deep-sea cluster 1c	AB089972	1	1				0	0	100	0	0	0	0	0	0	0	0	0	0	0	0	0	0	0	0	0	0	AB089972
35	deep-sea cluster 1d, OPU2	AB089967	65	12				16.6667	16.6667	16.6667	50	0	0	0	0	0	0	0	0	0	0	0	0	0	0	0	0	0	AB276026	JN990409	DQ514649	DQ514625	KC751407	DQ514644	KC751397	JN990402	KC751398	KC751350	JN990390	GU584271	KC751399	JN990404	KC751395	JN990396	JN990382	KC751355	JN990399	KC751387	KC751403
526	deep-sea cluster 1e	AB089962	1	1				0	0	100	0	0	0	0	0	0	0	0	0	0	0	0	0	0	0	0	0	0	AB089962
382	deep-sea cluster 1f	AB089973	1	1				0	0	100	0	0	0	0	0	0	0	0	0	0	0	0	0	0	0	0	0	0	AB089973
297	deep-sea cluster 1g	AM412505	2	2				0	0	50	50	0	0	0	0	0	0	0	0	0	0	0	0	0	0	0	0	0	FN650301	AM412505
155	deep-sea cluster 1h	GU584256	6	1				0	100	0	0	0	0	0	0	0	0	0	0	0	0	0	0	0	0	0	0	0	GU584256	GU584258	GU584257	GU584255	GU584244	GU584231
517	deep-sea cluster 2a	AB794880	1	1				0	0	0	100	0	0	0	0	0	0	0	0	0	0	0	0	0	0	0	0	0	AB794880
26	deep-sea cluster 2b	KJ175691	77	1				100	0	0	0	0	0	0	0	0	0	0	0	0	0	0	0	0	0	0	0	0	KJ175691	KJ175692	KJ175651	KJ175647	KJ175657	KJ175627	KJ175635	KJ175631	KJ175644	KJ175689	KJ175646	KJ175641	KJ175686	KJ175653	KJ175636	KJ175670	KJ175679	KJ175655	KJ175695	KJ175628	KJ175680
303	deep-sea cluster 2c	AB451508	2	2				0	0	100	0	0	0	0	0	0	0	0	0	0	0	0	0	0	0	0	0	0	GU433658	AB451508
473	deep-sea cluster 2d	AB451521	1	1				0	0	100	0	0	0	0	0	0	0	0	0	0	0	0	0	0	0	0	0	0	AB451521
481	deep-sea cluster 2e	KC751370	1	1				100	0	0	0	0	0	0	0	0	0	0	0	0	0	0	0	0	0	0	0	0	KC751370
265	deep-sea cluster 2f, PS 80	AF211872	3	3				66.6667	33.3333	0	0	0	0	0	0	0	0	0	0	0	0	0	0	0	0	0	0	0	AB176938	AF211872	KC751357
132	deep-sea cluster 2g	AY354047	9	5				60	20	20	0	0	0	0	0	0	0	0	0	0	0	0	0	0	0	0	0	0	KJ543512	KJ543506	HQ738566	KJ543509	FJ858349	HQ738557	HQ738561	AY354047	GU584243
492	deep-sea cluster 2h	FN650296	1	1				0	0	100	0	0	0	0	0	0	0	0	0	0	0	0	0	0	0	0	0	0	FN650296
252	deep-sea cluster 2i	FN650302	3	1				0	0	100	0	0	0	0	0	0	0	0	0	0	0	0	0	0	0	0	0	0	FN650302	FN650299	FN650294
121	deep-sea cluster 2j	GU584246	10	2				50	50	0	0	0	0	0	0	0	0	0	0	0	0	0	0	0	0	0	0	0	KJ175575	KJ175596	KJ175562	KJ175617	KJ175587	KJ175576	KJ175611	KJ175696	KJ175687	GU584246
185	deep-sea cluster 2k	EU982951	5	1				100	0	0	0	0	0	0	0	0	0	0	0	0	0	0	0	0	0	0	0	0	EU982951	EU982946	EU982947	EU982943	EU982975
490	deep-sea cluster 2l	GU584269	1	1				0	100	0	0	0	0	0	0	0	0	0	0	0	0	0	0	0	0	0	0	0	GU584269
442	deep-sea cluster 2m	GU584229	1	1				0	100	0	0	0	0	0	0	0	0	0	0	0	0	0	0	0	0	0	0	0	GU584229
257	deep-sea cluster 2n	AB794868	3	1				0	0	0	100	0	0	0	0	0	0	0	0	0	0	0	0	0	0	0	0	0	AB794868	AB794869	AB794870
504	deep-sea cluster 2o	AB794872	1	1				0	0	0	100	0	0	0	0	0	0	0	0	0	0	0	0	0	0	0	0	0	AB794872
496	deep-sea cluster 2p	AB451514	1	1				0	0	100	0	0	0	0	0	0	0	0	0	0	0	0	0	0	0	0	0	0	AB451514
119	deep-sea cluster 2q	AB176935	11	7				42.8571	28.5714	28.5714	0	0	0	0	0	0	0	0	0	0	0	0	0	0	0	0	0	0	KC751354	KC751391	DQ514640	GU584240	EU444853	KC751371	AB176936	AB176935	AB451522	AB451516	JN990380
25	deep-sea cluster 2r	EU444860	84	8				50	25	12.5	12.5	0	0	0	0	0	0	0	0	0	0	0	0	0	0	0	0	0	EU982956	EU982994	EU982991	EU982971	EU982954	EU982992	EU982980	EU982987	EU982952	EU982982	EU982977	EU982981	EU982979	EU982967	EU982978	EU982944	EU982948	EU982945	EU982993	EU983001	EU982989
527	deep-sea cluster 2s	EU444862	1	1				100	0	0	0	0	0	0	0	0	0	0	0	0	0	0	0	0	0	0	0	0	EU444862
63	deep-sea cluster 2t	AB176934	32	9	y			44.4444	22.2222	11.1111	22.2222	0	0	0	0	0	0	0	0	0	0	0	0	0	0	0	0	0	AB794876	GU584296	GU584267	GU584294	GU584295	GU584292	GU584241	AB176934	JN990398	AB794879	AB794883	AB794873	AB794874	AB453965	FN650303	AM412502	AM412504	AM412503	FN650298	JN990393	JN990388
530	deep-sea cluster 2u	AB451509	1	1				0	0	100	0	0	0	0	0	0	0	0	0	0	0	0	0	0	0	0	0	0	AB451509
299	deep-sea cluster 2v	AB451520	2	1				0	0	100	0	0	0	0	0	0	0	0	0	0	0	0	0	0	0	0	0	0	AB451520	AB451513
266	deep-sea cluster 2w	AB451506	3	1				0	0	100	0	0	0	0	0	0	0	0	0	0	0	0	0	0	0	0	0	0	AB451506	AB451507	AB451511
536	deep-sea cluster 2x	AB451518	1	1				0	0	100	0	0	0	0	0	0	0	0	0	0	0	0	0	0	0	0	0	0	AB451518
230	deep-sea cluster 3a	EU417482	3	1				100	0	0	0	0	0	0	0	0	0	0	0	0	0	0	0	0	0	0	0	0	EU417482	EU417475	EU417468
229	deep-sea cluster 3aa	KC751396	3	2				50	0	50	0	0	0	0	0	0	0	0	0	0	0	0	0	0	0	0	0	0	KC751396	KC751360	DQ514646
450	deep-sea cluster 3b	KC751405	1	1				100	0	0	0	0	0	0	0	0	0	0	0	0	0	0	0	0	0	0	0	0	KC751405
462	deep-sea cluster 3c	AY354048	1	1				0	0	100	0	0	0	0	0	0	0	0	0	0	0	0	0	0	0	0	0	0	AY354048
466	deep-sea cluster 3d	KC751351	1	1				100	0	0	0	0	0	0	0	0	0	0	0	0	0	0	0	0	0	0	0	0	KC751351
468	deep-sea cluster 3e	JX648580	1	1				0	0	0	0	0	0	0	0	0	0	0	0	0	0	100	0	0	0	0	0	0	JX648580
322	deep-sea cluster 3f	EU444861	2	2				100	0	0	0	0	0	0	0	0	0	0	0	0	0	0	0	0	0	0	0	0	KC751410	EU444861
444	deep-sea cluster 3g	EU417479	1	1				100	0	0	0	0	0	0	0	0	0	0	0	0	0	0	0	0	0	0	0	0	EU417479
327	deep-sea cluster 3h	EU444864	2	2				50	50	0	0	0	0	0	0	0	0	0	0	0	0	0	0	0	0	0	0	0	GU584259	EU444864
120	deep-sea cluster 3i	AB176933	11	4				75	25	0	0	0	0	0	0	0	0	0	0	0	0	0	0	0	0	0	0	0	AB176933	EU983009	EU444865	EU444870	EU444856	EU444863	GU584253	GU584254	GU584230	GU584242	EU444858
320	deep-sea cluster 3j	EU444874	2	2				50	0	50	0	0	0	0	0	0	0	0	0	0	0	0	0	0	0	0	0	0	EU444874	AB451515
376	deep-sea cluster 3k	AY354043	1	1				0	0	100	0	0	0	0	0	0	0	0	0	0	0	0	0	0	0	0	0	0	AY354043
352	deep-sea cluster 3l	EU417492	1	1				100	0	0	0	0	0	0	0	0	0	0	0	0	0	0	0	0	0	0	0	0	EU417492
190	deep-sea cluster 3m	AB451517	5	2				0	0	100	0	0	0	0	0	0	0	0	0	0	0	0	0	0	0	0	0	0	GU115832	GU115831	GU115830	AB451517	AB451519
268	deep-sea cluster 3n	DQ514627	3	1				0	0	100	0	0	0	0	0	0	0	0	0	0	0	0	0	0	0	0	0	0	DQ514627	DQ514619	DQ514624
74	deep-sea cluster 3o	DQ514617	23	3				66.6667	0	33.3333	0	0	0	0	0	0	0	0	0	0	0	0	0	0	0	0	0	0	KC751401	DQ514617	EU444850	DQ514621	DQ518571	DQ518573	DQ514628	DQ518566	DQ518572	DQ514634	KC751372	KC751349	DQ518575	DQ514633	KC751384	EU444868	DQ514631	DQ514630	DQ514643	EU444872	DQ518570
23	deep-sea cluster 3p, OPU3	AB276027	86	5				100	0	0	0	0	0	0	0	0	0	0	0	0	0	0	0	0	0	0	0	0	HQ738567	FJ858322	FJ858314	KJ543514	KJ543521	FJ858344	FJ858296	FJ858284	FJ858369	HQ738560	FJ858291	FJ858295	FJ858280	FJ858341	FJ858300	FJ858323	FJ858274	FJ858302	HQ738563	FJ858298	FJ858359
33	deep-sea cluster 3q	DQ514622	67	8				50	25	12.5	0	0	0	0	12.5	0	0	0	0	0	0	0	0	0	0	0	0	0	EF623647	EF623656	EF623627	EF623642	EF623644	EF623650	EF623655	EF623649	EF623659	EF623635	EF623648	EF623638	EF623640	EF623658	EF623626	EF623636	EF623637	EF623663	EF623639	EF623624	EF623634
318	deep-sea cluster 3r	JN172108	2	1				100	0	0	0	0	0	0	0	0	0	0	0	0	0	0	0	0	0	0	0	0	JN172108	JN172107
271	deep-sea cluster 3s, EST	AF182484	3	2				50	0	0	0	50	0	0	0	0	0	0	0	0	0	0	0	0	0	0	0	0	AF182484	AF182492	EU417496
237	deep-sea cluster 3t	KC751377	3	2				50	0	50	0	0	0	0	0	0	0	0	0	0	0	0	0	0	0	0	0	0	DQ514632	DQ514636	KC751377
150	deep-sea cluster 3u	EU444873	6	3				100	0	0	0	0	0	0	0	0	0	0	0	0	0	0	0	0	0	0	0	0	KC751365	KC751368	EU444873	KC751366	KC751359	EU417553
128	deep-sea cluster 3v	KC751367	10	4				25	0	50	25	0	0	0	0	0	0	0	0	0	0	0	0	0	0	0	0	0	FN650310	KC751378	KC751367	FN650307	DQ514642	KC751382	FN650314	KC751345	FM165452	FN650308
433	deep-sea cluster 3w	EU417474	1	1				100	0	0	0	0	0	0	0	0	0	0	0	0	0	0	0	0	0	0	0	0	EU417474
446	deep-sea cluster 3x	KC751348	1	1				100	0	0	0	0	0	0	0	0	0	0	0	0	0	0	0	0	0	0	0	0	KC751348
461	deep-sea cluster 3y	AM236334	1	1				0	0	0	100	0	0	0	0	0	0	0	0	0	0	0	0	0	0	0	0	0	AM236334
209	deep-sea cluster 3z	GU584297	4	3				33.3333	33.3333	33.3333	0	0	0	0	0	0	0	0	0	0	0	0	0	0	0	0	0	0	GU584297	GU584293	KC751402	DQ514629
73	deep-sea cluster 4a	GU584278	24	1				0	100	0	0	0	0	0	0	0	0	0	0	0	0	0	0	0	0	0	0	0	GU584278	GU584248	GU584247	GU584274	GU584287	GU584283	GU584280	GU584275	GU584286	GU584281	GU584276	GU584273	GU584291	GU584251	GU584288	GU584282	GU584277	GU584279	GU584249	GU584250	GU584290
310	deep-sea cluster 4b	AY354044	2	2				0	0	50	50	0	0	0	0	0	0	0	0	0	0	0	0	0	0	0	0	0	FM165451	AY354044
311	deep-sea cluster 4c	FM165450	2	1				0	0	0	100	0	0	0	0	0	0	0	0	0	0	0	0	0	0	0	0	0	FM165450	FM165449
438	deep-sea cluster 4d	FN650295	1	1				0	0	100	0	0	0	0	0	0	0	0	0	0	0	0	0	0	0	0	0	0	FN650295
437	deep-sea cluster 4e	GU115829	1	1				0	0	100	0	0	0	0	0	0	0	0	0	0	0	0	0	0	0	0	0	0	GU115829
236	deep-sea cluster 4f	AB794875	3	1				0	0	0	100	0	0	0	0	0	0	0	0	0	0	0	0	0	0	0	0	0	AB794875	AB794878	AB794877
99	deep-sea cluster 5a	KJ175564	15	1				100	0	0	0	0	0	0	0	0	0	0	0	0	0	0	0	0	0	0	0	0	KJ175564	KJ175602	KJ175593	KJ175614	KJ175583	KJ175581	KJ175585	KJ175595	KJ175572	KJ175571	KJ175584	KJ175619	KJ175573	KJ175567	KJ175566
513	deep-sea cluster 5aa	HE617790	1	1				0	0	0	0	0	0	0	0	0	0	0	0	0	0	0	0	100	0	0	0	0	HE617790
537	deep-sea cluster 5ab	KF031193	1	1				0	0	0	0	0	0	0	0	0	0	0	0	0	100	0	0	0	0	0	0	0	KF031193
93	deep-sea cluster 5b	EU417471	17	1				100	0	0	0	0	0	0	0	0	0	0	0	0	0	0	0	0	0	0	0	0	EU417471	EU417528	EU417509	EU417497	EU417507	EU417469	EU417499	EU417539	EU417454	EU417537	EU417518	EU417490	EU417523	EU417527	EU417465	EU417503	EU417463
221	deep-sea cluster 5c	EU444859	4	2				100	0	0	0	0	0	0	0	0	0	0	0	0	0	0	0	0	0	0	0	0	EU444859	EU444871	KC751361	EU444869
161	deep-sea cluster 5d	AB176940	6	5				80	0	20	0	0	0	0	0	0	0	0	0	0	0	0	0	0	0	0	0	0	AB176940	EU982950	KC751363	DQ514620	KC751343	EU444855
477	deep-sea cluster 5e	KC751362	1	1				100	0	0	0	0	0	0	0	0	0	0	0	0	0	0	0	0	0	0	0	0	KC751362
506	deep-sea cluster 5f	KC751364	1	1				100	0	0	0	0	0	0	0	0	0	0	0	0	0	0	0	0	0	0	0	0	KC751364
514	deep-sea cluster 5g	DQ514618	1	1				0	0	100	0	0	0	0	0	0	0	0	0	0	0	0	0	0	0	0	0	0	DQ514618
95	deep-sea cluster 5h	AY354045	16	5				40	20	40	0	0	0	0	0	0	0	0	0	0	0	0	0	0	0	0	0	0	EU417534	EU417557	EU417552	EU417549	EU417541	EU417533	AB261622	EU417519	EU417495	KC751392	DQ514638	DQ514623	AY354045	AY354038	KC751358	DQ514635
487	deep-sea cluster 5i	EU417487	1	1				100	0	0	0	0	0	0	0	0	0	0	0	0	0	0	0	0	0	0	0	0	EU417487
484	deep-sea cluster 5j	FN650312	1	1				0	0	100	0	0	0	0	0	0	0	0	0	0	0	0	0	0	0	0	0	0	FN650312
482	deep-sea cluster 5k	AB176939	1	1				100	0	0	0	0	0	0	0	0	0	0	0	0	0	0	0	0	0	0	0	0	AB176939
479	deep-sea cluster 5l	EU417550	1	1				100	0	0	0	0	0	0	0	0	0	0	0	0	0	0	0	0	0	0	0	0	EU417550
157	deep-sea cluster 5m	EU417532	6	1				100	0	0	0	0	0	0	0	0	0	0	0	0	0	0	0	0	0	0	0	0	EU417532	EU417556	EU417547	EU417535	EU417545	EU417540
272	deep-sea cluster 5n	FN650306	2	2				50	0	50	0	0	0	0	0	0	0	0	0	0	0	0	0	0	0	0	0	0	KC751352	FN650306
166	deep-sea cluster 5o	FN650305	5	2				50	0	50	0	0	0	0	0	0	0	0	0	0	0	0	0	0	0	0	0	0	KC751356	FN650305	FN650309	FN650311	FN650304
293	deep-sea cluster 5p	EU417483	2	1				100	0	0	0	0	0	0	0	0	0	0	0	0	0	0	0	0	0	0	0	0	EU417483	EU417470
105	deep-sea cluster 5q	EU417464	12	1				100	0	0	0	0	0	0	0	0	0	0	0	0	0	0	0	0	0	0	0	0	EU417464	EU417526	EU417516	EU417524	EU417489	EU417486	EU417455	EU417485	EU417484	EU417467	EU417456	EU417473
225	deep-sea cluster 5r	EU417512	4	1				100	0	0	0	0	0	0	0	0	0	0	0	0	0	0	0	0	0	0	0	0	EU417512	EU417510	EU417458	EU417481
220	deep-sea cluster 5s	EU417555	4	1				100	0	0	0	0	0	0	0	0	0	0	0	0	0	0	0	0	0	0	0	0	EU417555	EU417462	EU417542	EU417531
116	deep-sea cluster 5t	EU417517	11	1				100	0	0	0	0	0	0	0	0	0	0	0	0	0	0	0	0	0	0	0	0	EU417517	EU417558	EU417544	EU417543	EU417538	EU417529	EU417551	EU417536	EU417548	EU417459	EU417554
215	deep-sea cluster 5u	KC751379	4	2				50	0	50	0	0	0	0	0	0	0	0	0	0	0	0	0	0	0	0	0	0	KC751379	KC751347	KC751344	DQ514648
379	deep-sea cluster 5v	KC751383	1	1				100	0	0	0	0	0	0	0	0	0	0	0	0	0	0	0	0	0	0	0	0	KC751383
49	deep-sea cluster 5w, OPU1	AB276025	48	7				100	0	0	0	0	0	0	0	0	0	0	0	0	0	0	0	0	0	0	0	0	FJ858371	FJ858372	FJ858367	FJ858309	FJ858365	FJ858363	FJ858306	FJ858364	FJ858370	FJ858355	FJ858336	EU444843	HQ738562	FJ858338	FJ858337	FJ858358	HQ738556	KJ543500	KJ543499	FJ858332	FJ858329
69	deep-sea cluster 5x	EU417522	29	1				100	0	0	0	0	0	0	0	0	0	0	0	0	0	0	0	0	0	0	0	0	EU417522	EU417478	EU417472	EU417457	EU417498	EU417494	EU417500	EU417513	EU417511	EU417493	EU417530	EU417502	EU417491	EU417505	EU417480	EU417520	EU417506	EU417508	EU417514	EU417488	EU417515
535	deep-sea cluster 5y	DQ514647	1	1				0	0	100	0	0	0	0	0	0	0	0	0	0	0	0	0	0	0	0	0	0	DQ514647
512	deep-sea cluster 5z	EU417466	1	1				100	0	0	0	0	0	0	0	0	0	0	0	0	0	0	0	0	0	0	0	0	EU417466
399	emoA like 1	KF986518	1	1				100	0	0	0	0	0	0	0	0	0	0	0	0	0	0	0	0	0	0	0	0	KF986518
404	ethane SIP pmo-16	GU584236	1	1				0	100	0	0	0	0	0	0	0	0	0	0	0	0	0	0	0	0	0	0	0	GU584236
200	ethane SIP pmo-7	GU584234	4	1				0	100	0	0	0	0	0	0	0	0	0	0	0	0	0	0	0	0	0	0	0	GU584233	GU584235	GU584234	GU584237
165	F4-IIa	GU735534	6	1				0	0	0	0	100	0	0	0	0	0	0	0	0	0	0	0	0	0	0	0	0	GU735534	GU735518	GU735522	GU735529	GU735542	GU735526
325	F4-IIb	GU735553	2	1				0	0	0	0	100	0	0	0	0	0	0	0	0	0	0	0	0	0	0	0	0	GU735553	GU735501
392	F4-IIc	KF055950	1	1				0	0	0	0	0	0	0	0	0	0	0	0	0	0	0	0	100	0	0	0	0	KF055950
391	F4-IId	JX648581	1	1				0	0	0	0	0	0	0	0	0	0	0	0	0	0	100	0	0	0	0	0	0	JX648581
528	F4-IIe	HM216892	1	1				0	0	0	0	0	0	0	100	0	0	0	0	0	0	0	0	0	0	0	0	0	HM216892
288	F4-IIf	JQ038163	2	1				0	0	0	0	0	0	0	0	0	0	100	0	0	0	0	0	0	0	0	0	0	JQ038163	JQ038162
217	F4-IIg	AB722430	4	2				0	0	0	0	0	50	0	0	0	0	0	50	0	0	0	0	0	0	0	0	0	AB722430	AB722418	AB722405	JX113123
56	F4-IIh	AB478819	43	4				25	0	0	0	0	50	0	25	0	0	0	0	0	0	0	0	0	0	0	0	0	AB478819	AB563471	AB930923	AB563473	AB563472	AB563419	AB563418	AB563285	AB563284	AB505020	DQ067070	AB563342	AB563443	AB563444	AB563392	AB563442	AB563440	AB563437	AB563390	AB478818	AB563439
12	FWs 1a	AF211881	191	29				0	3.44828	0	0	6.89655	10.3448	3.44828	24.1379	3.44828	0	6.89655	20.6897	3.44828	6.89655	0	0	3.44828	3.44828	0	3.44828	0	KJ411170	AB844871	AB844868	AB844913	AB844869	AB844924	AB844907	AB844923	AB844857	AB844878	AB844892	AB844906	AB844931	AB844909	AB845111	AB844885	AB844914	AB844846	AB844821	AB844870	AB845126
411	FWs 1b	JX184327	1	1				0	0	0	0	0	0	100	0	0	0	0	0	0	0	0	0	0	0	0	0	0	JX184327
197	FWs 1c	EU131048	4	2				0	0	0	0	0	50	0	0	0	0	0	0	0	50	0	0	0	0	0	0	0	AB845071	AB845122	AB845098	EU131048
162	FWs 1d	AF150764	6	4				0	0	0	0	25	25	25	25	0	0	0	0	0	0	0	0	0	0	0	0	0	JX184353	JX184400	JX184401	FN597140	AF150764	GU735544
398	Group X	EU444837	1	1				100	0	0	0	0	0	0	0	0	0	0	0	0	0	0	0	0	0	0	0	0	EU444837
420	incertae sedis 1	KF995732	1	1				0	0	0	0	0	0	0	0	0	0	0	0	0	0	0	0	0	0	100	0	0	KF995732
405	incertae sedis 10	AJ317922	1	1				0	0	0	0	0	0	0	0	0	0	0	0	0	0	0	0	0	100	0	0	0	AJ317922
458	incertae sedis 2	AB089982	1	1				0	0	100	0	0	0	0	0	0	0	0	0	0	0	0	0	0	0	0	0	0	AB089982
467	incertae sedis 3	AB570075	1	1				0	0	0	0	0	0	0	0	0	0	100	0	0	0	0	0	0	0	0	0	0	AB570075
470	incertae sedis 4	DQ008412	1	1				0	0	0	0	0	0	0	0	100	0	0	0	0	0	0	0	0	0	0	0	0	DQ008412
244	incertae sedis 5	FJ009664	3	3				0	0	0	0	0	0	0	0	0	0	0	33.3333	0	33.3333	0	0	0	0	0	0	33.3333	GQ857555	KF031211	FJ009664
192	incertae sedis 6	FN649505	5	4	y			0	0	0	0	25	0	0	0	0	0	0	25	0	0	0	25	25	0	0	0	0	FN649505	FN649497	FR749658	DQ142760	JX963099
464	incertae sedis 7	JN591225	1	1				0	0	0	0	0	0	0	0	0	0	0	100	0	0	0	0	0	0	0	0	0	JN591225
463	incertae sedis 8	JN591244	1	1				0	0	0	0	0	0	0	0	0	0	0	100	0	0	0	0	0	0	0	0	0	JN591244
341	incertae sedis 9	JQ838762	2	1				0	0	0	0	0	0	0	0	0	0	0	0	0	0	0	0	0	100	0	0	0	JQ838762	JQ838760
24	JR2a	AY654695	85	4				0	0	0	0	0	0	0	0	0	0	0	0	0	0	0	0	0	75	25	0	0	JN374701	JN374736	JN374708	JN374703	JN374707	JN374741	JN374704	JN374705	JN374702	JN374706	JN374729	JN374739	JN374735	JN374740	JN374734	AY654677	AY654678	AY654682	AY654689	AY654687	AY654683
187	JR2b	JQ838718	5	2				0	0	0	0	0	0	0	0	0	0	0	0	0	0	0	0	0	50	50	0	0	KC122291	KC122296	JQ838718	KC122289	KC122294
233	JR2c	EF165630	3	2				0	0	0	0	0	0	0	0	0	0	0	0	0	0	0	0	0	100	0	0	0	JN374745	JN374809	EF165630
129	JR2d	KC122301	9	2				0	0	0	0	0	0	0	0	0	0	0	0	0	0	0	0	0	50	50	0	0	KC122298	KC122301	KC122299	KC122302	KC122284	JQ838711	KC122300	KC122290	KC122281
122	JR2e	KC122283	10	2				0	0	0	0	0	0	0	0	0	0	0	0	0	0	0	0	0	50	50	0	0	JN374696	JN374727	JN374722	JN374709	JN374728	JN374774	JN374717	JN374783	JN374697	KC122283
427	JR2f	JN374762	1	1				0	0	0	0	0	0	0	0	0	0	0	0	0	0	0	0	0	100	0	0	0	JN374762
31	JR3a	AY654702	70	7				0	0	0	0	0	0	0	0	0	0	0	0	0	0	0	0	0	85.7143	14.2857	0	0	FJ970591	FJ970595	FJ970587	FJ970589	FJ970586	FJ970588	FJ970585	JN374771	FJ970601	FJ970559	FJ970590	FJ970583	FJ970599	FJ970594	JN374716	JN374723	FJ970624	FJ970584	FJ970578	JN374778	JN374760
367	JR3b	JN374800	1	1				0	0	0	0	0	0	0	0	0	0	0	0	0	0	0	0	0	100	0	0	0	JN374800
362	JR3c	KM390988	1	1				0	0	0	0	0	0	0	0	0	0	0	0	0	0	0	0	0	100	0	0	0	KM390988
14	lake cluster 1a	AB478843	164	9				0	0	0	0	0	77.7778	0	22.2222	0	0	0	0	0	0	0	0	0	0	0	0	0	KC588456	EF623754	EF623733	EF623751	EF623715	EF623729	EF623726	EF623740	EF623710	EF623722	EF623712	EF623720	EF623738	EF623709	EF623707	EF623760	EF623744	EF623769	EF623723	EF623725	EF623724
88	lake cluster 1b	DQ067079	19	10				10	0	0	0	0	20	0	40	0	10	20	0	0	0	0	0	0	0	0	0	0	KJ410871	KJ410843	KJ410866	KJ410868	KJ410856	LK052720	LK021594	HQ883363	HQ883357	KF463284	GQ390151	HQ883367	HQ883366	JQ038165	DQ067079	GQ390152	KP071465	AB930872	KF649975
315	lake cluster 1c	JF270395	2	2				0	0	0	0	0	0	0	50	0	0	50	0	0	0	0	0	0	0	0	0	0	KF757099	JF270395
206	Landfill cluster 2	EU275101	4	1				0	0	0	0	0	0	0	0	0	0	0	0	0	0	0	0	100	0	0	0	0	EU275101	EU275116	EU275117	EU275095
111	LS_mat 1	JF780903	12	2				0	0	50	0	0	0	0	0	0	0	0	0	0	0	0	0	0	50	0	0	0	JF780903	JF780907	JF780906	JF780910	FR670553	FR670560	FR670555	FR670554	FR670556	FR670561	FR670557	JF780905
234	LS_mat 2	JF780902	3	1				0	0	0	0	0	0	0	0	0	0	0	0	0	0	0	0	0	100	0	0	0	JF780911	JF780902	JF780901
345	LS_mat 3	FR670562	2	1				0	0	100	0	0	0	0	0	0	0	0	0	0	0	0	0	0	0	0	0	0	FR670562	FR670558
447	LS_mat 4	FR670559	1	1				0	0	100	0	0	0	0	0	0	0	0	0	0	0	0	0	0	0	0	0	0	FR670559
452	LS_mat 5	JF780909	1	1				0	0	0	0	0	0	0	0	0	0	0	0	0	0	0	0	0	100	0	0	0	JF780909
153	M84-P22	AJ299963	6	2				0	0	0	0	0	0	0	0	50	0	0	50	0	0	0	0	0	0	0	0	0	DQ008372	DQ008419	DQ008366	DQ008376	AJ299963	AJ299962
269	Methlococcaceae 26b	AB930887	3	1				100	0	0	0	0	0	0	0	0	0	0	0	0	0	0	0	0	0	0	0	0	AB930881	AB930887	AB930852
406	Methylacidimicrobium cyclophantes	KM210550	1	1	y	y		0	0	0	0	0	0	0	0	0	0	0	0	0	0	100	0	0	0	0	0	0	KM210550
407	Methylacidimicrobium cyclophantes	KM210551	1	1	y	y		0	0	0	0	0	0	0	0	0	0	0	0	0	0	100	0	0	0	0	0	0	KM210551
212	Methylacidimicrobium fagopyrum/tartarophylax	KM210549	4	2	y	y		0	0	0	0	0	0	0	0	0	0	0	0	0	0	100	0	0	0	0	0	0	NZ_JAFS010000011	NZ_JAFS01000001	KM210552	KM210549
167	Methylacidiphilum fumarolicum/kamchatkense, pmoA1	EF591086	5	5	y	y		0	0	0	0	0	0	0	0	0	0	0	0	0	0	100	0	0	0	0	0	0	NZ_LM997411	NZ_CAHT01000087	EF591086	JQ034363	FJ462788
169	Methylacidiphilum fumarolicum/kamchatkense, pmoA2	EF591085	5	5	y	y		0	0	0	0	0	0	0	0	0	0	0	0	0	0	100	0	0	0	0	0	0	NZ_LM9974111	NZ_CAHT01000085	EF591085	JQ0343631	FJ462789
172	Methylacidiphilum fumarolicum/kamchatkense, pmoA3	EF591087	5	5	y	y		0	0	0	0	0	0	0	0	0	0	0	0	0	0	100	0	0	0	0	0	0	NZ_LM9974112	NZ_CAHT01000053	EF591087	JQ034364	FJ462790
334	Methylacidiphilum infernorum, pmoA1	EU223859	2	2	y	y		0	0	0	0	0	0	0	0	0	0	0	0	0	0	100	0	0	0	0	0	0	EU223859	CP000975.1
330	Methylacidiphilum infernorum, pmoA2	EU223862	2	2	y	y		0	0	0	0	0	0	0	0	0	0	0	0	0	0	100	0	0	0	0	0	0	EU223862	CP000975
328	Methylacidiphilum infernorum, pmoA3	EU223855	2	2	y	y		0	0	0	0	0	0	0	0	0	0	0	0	0	0	100	0	0	0	0	0	0	EU223855	CP000975.2
360	Methylacidiphilum kamchatkense, pmoA4	FJ462791	1	1	y	y		0	0	0	0	0	0	0	0	0	0	0	0	0	0	100	0	0	0	0	0	0	FJ462791
176	Methylobacter luteus/marinus/whittenburyi, pxmA	EU722430	5	3	y	y		33.3333	0	0	0	0	0	0	33.3333	0	0	0	0	0	0	0	0	0	0	0	0	33.3333	NZ_JQNS01000002	NZ_JQKS01000038	NZ_KB9128771	EU722430	NZ_KE386569
18	Methylobacter luteus/whittenburyi/marinus	NZ_KB912877	126	39	y	y		2.5	0	0	0	5	2.5	0	22.5	0	2.5	2.5	12.5	2.5	0	0	0	25	10	0	5	7.5	EU292152	JX113028	EF015794	EF015799	JX113032	EF015790	AF358052	NZ_KE3865691	EF015802	EF015788	EF015786	HQ909071	GQ857591	AM849692	HE617894	GQ857574	HQ909064	AF016982	NZ_JQKS01000003	NZ_KB912877	EU275111
6	Methylobacter psychrophilus	AY945762	360	51	y	y		0	0	1.96078	1.96078	1.96078	13.7255	0	29.4118	3.92157	5.88235	7.84314	1.96078	1.96078	5.88235	1.96078	3.92157	11.7647	1.96078	1.96078	1.96078	0	JQ040552	GQ390120	GQ390116	GQ390123	JF811267	AB505011	AB505010	JQ807871	JQ807870	KF463285	HQ383775	AB563330	AB563283	AB563333	AB563334	AB563332	AB563329	AB563278	AB563331	AB563280	AB563327
259	Methylobacter psychrophilus like 1	AB563335	3	2				0	0	0	0	0	50	0	0	0	0	50	0	0	0	0	0	0	0	0	0	0	AB563335	JQ038154	AB563336
202	Methylobacter tundripaludum, pxmA	JH109152, 1097205-1097957	4	3	y	y		0	0	0	0	0	33.3333	0	0	0	0	66.6667	0	0	0	0	0	0	0	0	0	0	NZ_JPOH010000011	NZ_JMLA010000011	NZ_JH1091521	JH109152
8	Methylocaldum	U89303	278	33	y	y		0	3.0303	0	0	0	0	0	6.06061	0	0	0	6.06061	3.0303	0	0	3.0303	36.3636	21.2121	6.06061	6.06061	9.09091	JQ838673	KJ817964	KJ817963	JQ838686	KJ817955	KJ817948	KJ817977	KF015205	KJ817922	KJ817983	KJ817971	KJ817953	KJ817946	KJ817975	KJ817987	KJ817991	KJ817960	KJ817907	KJ817976	KJ817982	KJ817947
377	Methylocaldum like 1	AJ430812	1	1				0	0	0	0	0	0	0	0	0	0	0	100	0	0	0	0	0	0	0	0	0	AJ430812
413	Methylocaldum like 2	EU647278	1	1				0	0	0	0	0	0	0	0	0	0	0	0	0	0	0	0	100	0	0	0	0	EU647278
469	Methylocaldum like 3	HQ909072	1	1				0	0	0	0	0	0	0	0	0	0	0	0	0	0	0	0	100	0	0	0	0	HQ909072
475	Methylocaldum like 4	HQ909056	1	1				0	0	0	0	0	0	0	0	0	0	0	0	0	0	0	0	100	0	0	0	0	HQ909056
60	Methylocapsa acidiphila	CT005238	37	6	y	y		0	0	0	0	0	0	0	0	0	83.3333	0	0	0	0	0	16.6667	0	0	0	0	0	KC261213	KC261073	KC261072	KC261074	KC261070	KC261090	KC261084	KC261194	KC261077	KC261199	KC261076	KC261087	KC261078	KC261080	KC261088	KC261092	NZ_KE386496	CT005238	AJ489801	AJ278728	AJ278727
250	Methylocapsa aurea	FN433470	3	3	y	y		0	0	0	0	0	0	0	0	0	33.3333	0	0	0	0	0	0	0	66.6667	0	0	0	NZ_JQKO01000020	FN433470	KP071462
147	Methylocapsa like 1	JQ048980	7	1				0	0	0	0	0	0	0	0	0	0	100	0	0	0	0	0	0	0	0	0	0	JQ048980	JQ048977	JQ048956	JQ048981	JQ048962	JQ048973	JQ048966
180	Methylocapsa like 2	AF358054	5	4				0	0	0	0	0	0	0	50	0	25	0	0	0	0	0	0	25	0	0	0	0	AY550709	AF358054	AF358043	AY550736	AY236518
298	Methylococcaceae 1	AB844971	2	1				0	0	0	0	0	100	0	0	0	0	0	0	0	0	0	0	0	0	0	0	0	AB844971	AB844954
538	Methylococcaceae 10a	JQ038157	1	1				0	0	0	0	0	0	0	0	0	0	100	0	0	0	0	0	0	0	0	0	0	JQ038157
160	Methylococcaceae 10b	HM216883	6	4				0	0	0	0	0	0	0	50	0	0	50	0	0	0	0	0	0	0	0	0	0	JQ038160	HQ883339	KJ411168	HM216883	HM216874	JQ038158
366	Methylococcaceae 11a	AB844981	1	1				0	0	0	0	0	100	0	0	0	0	0	0	0	0	0	0	0	0	0	0	0	AB844981
104	Methylococcaceae 11b	JQ038159	13	2				0	0	0	0	0	0	0	50	0	0	50	0	0	0	0	0	0	0	0	0	0	KJ411036	KJ410926	KJ410921	KJ410928	KJ411042	KJ411027	KJ411023	KJ410823	KJ410931	KJ411141	JQ038159	KJ411039	KJ411012
292	Methylococcaceae 12a	AB844856	2	1				0	0	0	0	0	100	0	0	0	0	0	0	0	0	0	0	0	0	0	0	0	AB844856	AB844854
509	Methylococcaceae 12b	JQ038161	1	1				0	0	0	0	0	0	0	0	0	0	100	0	0	0	0	0	0	0	0	0	0	JQ038161
182	Methylococcaceae 12c	KC202727	5	2				0	0	0	0	0	0	0	0	0	50	0	0	0	50	0	0	0	0	0	0	0	KC202727	KC202715	KC202701	KC202713	JN408249
44	Methylococcaceae 12d	DQ067085	52	13				0	0	0	0	0	46.1538	0	46.1538	0	7.69231	0	0	0	0	0	0	0	0	0	0	0	GQ390117	HQ383731	HQ383715	HQ383713	HQ383721	HQ383724	HQ383723	HQ383728	HQ383717	KC352656	HQ383714	HQ383711	HQ383727	HQ383719	HQ383726	KC844901	HQ383730	KJ410822	FN597117	LK052717	LK021588
224	Methylococcaceae 13	HE617752	4	3				0	0	0	0	0	0	0	33.3333	0	0	0	0	0	0	0	0	66.6667	0	0	0	0	JQ040569	HE617752	HE617684	EU647285
386	Methylococcaceae 14	JN790626	1	1				0	0	0	0	0	0	0	0	0	0	0	0	0	0	0	0	0	0	0	100	0	JN790626
245	Methylococcaceae 15	JX648576	3	1				0	0	0	0	0	0	0	0	0	0	0	0	0	0	100	0	0	0	0	0	0	JX648576	JX648574	JX648579
471	Methylococcaceae 16	JX113195	1	1				0	0	0	0	0	0	0	0	0	0	0	100	0	0	0	0	0	0	0	0	0	JX113195
255	Methylococcaceae 17	KJ410895	3	2				0	0	0	0	0	50	0	50	0	0	0	0	0	0	0	0	0	0	0	0	0	KJ410895	FN597116	KJ410875
448	Methylococcaceae 18	AB844866	1	1				0	0	0	0	0	100	0	0	0	0	0	0	0	0	0	0	0	0	0	0	0	AB844866
499	Methylococcaceae 19	AJ430806	1	1				0	0	0	0	0	0	0	0	0	0	0	100	0	0	0	0	0	0	0	0	0	AJ430806
508	Methylococcaceae 2	GU735513	1	1				0	0	0	0	100	0	0	0	0	0	0	0	0	0	0	0	0	0	0	0	0	GU735513
432	Methylococcaceae 20	JQ990096	1	1				0	0	0	0	0	0	0	0	0	0	0	100	0	0	0	0	0	0	0	0	0	JQ990096
493	Methylococcaceae 21	AB845032	1	1				0	0	0	0	0	100	0	0	0	0	0	0	0	0	0	0	0	0	0	0	0	AB845032
304	Methylococcaceae 22a	GQ130270	2	2				0	0	0	0	0	50	0	0	0	0	0	0	0	0	0	0	0	0	50	0	0	GQ130273	GQ130270
248	Methylococcaceae 22b	JX998184	3	1				0	0	0	0	0	0	0	0	0	0	0	0	0	0	0	0	100	0	0	0	0	JX998184	JX998178	JX998185
390	Methylococcaceae 23a	JX184342	1	1				0	0	0	0	0	0	100	0	0	0	0	0	0	0	0	0	0	0	0	0	0	JX184342
495	Methylococcaceae 23b	KM657580	1	1				100	0	0	0	0	0	0	0	0	0	0	0	0	0	0	0	0	0	0	0	0	KM657580
264	Methylococcaceae 24a	AB857413	3	2				0	0	0	0	0	0	0	50	0	0	0	50	0	0	0	0	0	0	0	0	0	AB857413	KJ410983	AB857415
204	Methylococcaceae 24b	AB857500	4	4				0	0	0	0	0	25	25	0	0	0	25	25	0	0	0	0	0	0	0	0	0	AB857500	JX184299	KF757069	AB845025
145	Methylococcaceae 24c	FN599931	7	2				0	0	0	0	0	0	0	0	0	0	0	100	0	0	0	0	0	0	0	0	0	FN599931	KM924601	FN599922	FN599936	FN599952	FN599970	KM924666
394	Methylococcaceae 25	JX184320	1	1				0	0	0	0	0	0	100	0	0	0	0	0	0	0	0	0	0	0	0	0	0	JX184320
417	Methylococcaceae 26a	AB930859	1	1				100	0	0	0	0	0	0	0	0	0	0	0	0	0	0	0	0	0	0	0	0	AB930859
267	Methylococcaceae 27	AB844966	3	1				0	0	0	0	0	100	0	0	0	0	0	0	0	0	0	0	0	0	0	0	0	AB844966	AB844973	AB844984
505	Methylococcaceae 28	JX184336	1	1				0	0	0	0	0	0	100	0	0	0	0	0	0	0	0	0	0	0	0	0	0	JX184336
519	Methylococcaceae 29	AB505023	1	1				0	0	0	0	0	0	0	0	0	100	0	0	0	0	0	0	0	0	0	0	0	AB505023
357	Methylococcaceae 3	KF901439	1	1				0	0	0	0	0	0	0	0	100	0	0	0	0	0	0	0	0	0	0	0	0	KF901439
525	Methylococcaceae 30a	GU735530	1	1				0	0	0	0	100	0	0	0	0	0	0	0	0	0	0	0	0	0	0	0	0	GU735530
347	Methylococcaceae 30b	AB478834	2	2				0	0	0	0	0	100	0	0	0	0	0	0	0	0	0	0	0	0	0	0	0	AB478834	AB722395
524	Methylococcaceae 31	DQ235456	1	1				0	0	0	0	0	0	0	100	0	0	0	0	0	0	0	0	0	0	0	0	0	DQ235456
181	Methylococcaceae 32	KJ410804	5	1				0	0	0	0	0	0	0	100	0	0	0	0	0	0	0	0	0	0	0	0	0	KJ410804	KJ410785	KJ410779	KJ411076	KJ411049
163	Methylococcaceae 33	HQ383795	6	3				0	0	0	0	0	33.3333	0	66.6667	0	0	0	0	0	0	0	0	0	0	0	0	0	LK052697	LK021553	AB722429	AB722416	LK021639	HQ383795
440	Methylococcaceae 34	JQ513942	1	1				0	0	0	0	0	100	0	0	0	0	0	0	0	0	0	0	0	0	0	0	0	JQ513942
301	Methylococcaceae 4	KJ411115	2	1				0	0	0	0	0	0	0	100	0	0	0	0	0	0	0	0	0	0	0	0	0	KJ411115	KJ411106
208	Methylococcaceae 5	JF270400	4	3				0	0	0	0	0	0	0	33.3333	33.3333	0	0	0	0	33.3333	0	0	0	0	0	0	0	JF270400	AB064370	JF270389	KF031199
409	Methylococcaceae 6	EU071115	1	1				0	0	0	0	0	0	0	0	0	0	0	0	0	0	0	0	100	0	0	0	0	EU071115
98	Methylococcaceae 7	KM924664	15	1				0	0	0	0	0	0	0	0	0	0	0	100	0	0	0	0	0	0	0	0	0	KM924664	KM924661	KM924649	KM924685	KM924561	KM924642	KM924662	KM924677	KM924686	KM924687	KM924675	KM924682	KM924648	KM924668	KM924678
429	Methylococcaceae 8a	KJ411020	1	1				0	0	0	0	0	0	0	100	0	0	0	0	0	0	0	0	0	0	0	0	0	KJ411020
179	Methylococcaceae 8b	AY236078	5	3				0	0	0	0	0	0	0	33.3333	33.3333	0	0	0	0	0	0	0	33.3333	0	0	0	0	KJ410860	KJ410863	KJ410861	AY424846	AY236078
287	Methylococcaceae 9	LK052713	2	1				0	0	0	0	0	0	0	100	0	0	0	0	0	0	0	0	0	0	0	0	0	LK052713	LK021578
355	Methylococcaceae bacterium 73a, pxmA	NZ_JYNS01000012	1	1	y			0	0	0	0	0	0	0	0	0	0	0	100	0	0	0	0	0	0	0	0	0	NZ_JYNS01000012
401	Methylococcaceae bacterium ET-HIRO, pmoA1	AB453962	1	1	y			100	0	0	0	0	0	0	0	0	0	0	0	0	0	0	0	0	0	0	0	0	AB453962
403	Methylococcaceae bacterium ET-HIRO, pmoA2	AB453963	1	1	y			100	0	0	0	0	0	0	0	0	0	0	0	0	0	0	0	0	0	0	0	0	AB453963
400	Methylococcaceae bacterium ET-SHO, pmoA1	AB453960	1	1	y			100	0	0	0	0	0	0	0	0	0	0	0	0	0	0	0	0	0	0	0	0	AB453960
402	Methylococcaceae bacterium ET-SHO, pmoA2	AB453961	1	1	y			100	0	0	0	0	0	0	0	0	0	0	0	0	0	0	0	0	0	0	0	0	AB453961
369	Methylococcaceae bacterium M200, pxmA	HM564019	1	1	y			0	0	0	0	0	0	0	0	0	100	0	0	0	0	0	0	0	0	0	0	0	HM564019
312	Methylococcaceae sp. Sn10-6	NZ_LAJX01000232	2	1				0	0	0	0	0	0	0	0	0	0	0	100	0	0	0	0	0	0	0	0	0	NZ_LAJX01000232	LAJX01000232
7	Methylococcus	NZ_AUKJ01000010, 1276-2019	325	27	y	y		3.57143	0	3.57143	3.57143	0	7.14286	3.57143	7.14286	3.57143	0	3.57143	10.7143	0	3.57143	0	0	3.57143	21.4286	3.57143	7.14286	14.2857	AM698049	AJ430801	AJ430800	AM698071	AM698048	AM713071	AM713091	AM713052	AM713084	AM713067	AM698061	AM698081	AM698060	AM698057	AM713158	AM713134	AM713125	AM713133	AM713102	AM712997	AM712998
140	Methylococcus like 1	DQ142761	8	3				0	0	0	0	33.3333	0	33.3333	33.3333	0	0	0	0	0	0	0	0	0	0	0	0	0	DQ142761	DQ142763	DQ142762	KJ410872	KJ410852	JX184366	JX184358	JX184365
489	Methylococcus like 10	AB280422	1	1				0	0	0	0	0	0	0	0	0	0	0	0	0	0	0	0	0	0	0	100	0	AB280422
198	Methylococcus like 12	GU056127	4	4				0	0	0	0	0	0	0	0	0	0	0	50	0	25	25	0	0	0	0	0	0	GU056127	JN591273	KJ207216	JQ671291
419	Methylococcus like 14	FJ873119	1	1				0	0	0	0	0	0	0	0	0	0	0	100	0	0	0	0	0	0	0	0	0	FJ873119
143	Methylococcus like 15	AM749114	7	3				0	0	0	0	0	33.3333	0	0	0	0	0	0	0	0	0	0	66.6667	0	0	0	0	KJ466874	KJ466865	KF727494	KJ466873	AM749115	AM749114	AM749117
32	Methylococcus like 17	AB845087	70	1				0	0	0	0	0	100	0	0	0	0	0	0	0	0	0	0	0	0	0	0	0	AB845087	AB844825	AB844810	AB845149	AB845135	AB845089	AB845097	AB844858	AB844865	AB845125	AB845137	AB844812	AB844932	AB844845	AB845056	AB845124	AB844835	AB844887	AB845099	AB844920	AB844803
349	Methylococcus like 2	AM749116	1	1				0	0	0	0	0	100	0	0	0	0	0	0	0	0	0	0	0	0	0	0	0	AM749116
194	Methylococcus like 3	JX184388	5	2				50	0	0	0	0	0	50	0	0	0	0	0	0	0	0	0	0	0	0	0	0	JX184388	JX184278	AB930889	JX184385	JX184382
375	Methylococcus like 4	GU735537	1	1				0	0	0	0	100	0	0	0	0	0	0	0	0	0	0	0	0	0	0	0	0	GU735537
228	Methylococcus like 5	GU735541	4	1				0	0	0	0	100	0	0	0	0	0	0	0	0	0	0	0	0	0	0	0	0	GU735541	GU735540	GU735531	GU735525
164	Methylococcus like 6	AM849792	6	3				0	0	0	0	0	0	0	0	0	0	0	100	0	0	0	0	0	0	0	0	0	AM849792	FN599935	AM849783	AM849757	AM849771	KM924560
372	Methylococcus like 7	KJ411065	1	1				0	0	0	0	0	0	0	100	0	0	0	0	0	0	0	0	0	0	0	0	0	KJ411065
170	Methylococcus like 8	GU735556	5	2				0	0	0	0	50	0	0	0	0	0	0	0	0	50	0	0	0	0	0	0	0	GU735556	KF031198	GU735559	GU735554	GU735552
410	Methylococcus like 9	KF055945	1	1				0	0	0	0	0	0	0	0	0	0	0	0	0	0	0	0	100	0	0	0	0	KF055945
199	Methylocystaceae 1	FN649660	4	2				0	0	0	0	0	0	0	0	0	0	0	100	0	0	0	0	0	0	0	0	0	JN591142	JN591063	JN591084	FN649660
333	Methylocystaceae 10	JX184375	2	1				0	0	0	0	0	0	100	0	0	0	0	0	0	0	0	0	0	0	0	0	0	JX184375	JX184246
36	Methylocystaceae 11	AJ868254	63	17				0	0	0	0	0	5.88235	0	5.88235	0	5.88235	11.7647	58.8235	0	0	0	0	0	11.7647	0	0	0	JQ681247	FN649705	FN649698	FN649702	FN649707	FN599989	FN599912	FN649519	FN649577	FN600112	FN600104	FN599917	FN649524	FN599993	FN599983	FN599987	FN599995	FN599980	FN649492	GU134443	FN600079
138	Methylocystaceae 12	FR726177	8	3				0	0	0	0	0	0	0	0	0	100	0	0	0	0	0	0	0	0	0	0	0	HQ651182	JF907386	JF907383	JF907382	JF907378	JF907381	JF907384	FR726177
383	Methylocystaceae 13	JF965502	1	1				0	0	0	0	0	0	0	0	0	100	0	0	0	0	0	0	0	0	0	0	0	JF965502
414	Methylocystaceae 2	GU056141	1	1				0	0	0	0	0	0	0	0	0	0	0	0	0	100	0	0	0	0	0	0	0	GU056141
416	Methylocystaceae 3	KJ410976	1	1				0	0	0	0	0	0	0	100	0	0	0	0	0	0	0	0	0	0	0	0	0	KJ410976
186	Methylocystaceae 4	AM910119	5	4				0	0	0	0	0	0	0	0	0	0	0	50	0	0	0	50	0	0	0	0	0	KF256255	FN395337	KF256238	FJ009666	AM910119
415	Methylocystaceae 5	FN597253	1	1				0	0	0	0	0	100	0	0	0	0	0	0	0	0	0	0	0	0	0	0	0	FN597253
260	Methylocystaceae 6	KF256162	3	2				0	0	0	0	0	0	0	50	0	0	0	0	0	0	0	50	0	0	0	0	0	LK021589	KF256140	KF256162
425	Methylocystaceae 7	KC816617	1	1				0	0	0	0	0	0	0	0	0	0	0	0	0	0	100	0	0	0	0	0	0	KC816617
472	Methylocystaceae 8	JF780898	1	1				0	0	0	0	0	0	0	0	0	0	0	0	0	0	0	0	0	100	0	0	0	JF780898
326	Methylocystaceae 9	JF780900	2	1				0	0	0	0	0	0	0	0	0	0	0	0	0	0	0	0	0	100	0	0	0	JF780900	JF780899
1	Methylocystis	AF533665	2666	174	y	y		0.571429	0	1.14286	0.571429	1.14286	5.71429	2.85714	6.85714	5.14286	14.8571	4.57143	18.8571	2.28571	2.28571	1.14286	2.85714	8.57143	13.1429	0.571429	2.28571	4.57143	HQ844529	KF256178	KC817756	AF358051	KC817780	KC817760	KC817740	KC817791	DQ364434	LK021573	KC817750	KC817731	KC817798	KF256160	KC817782	KC817752	KC817774	KC817723	KC817773	KC817722	EU071098
459	Methylocystis 1	KC923240	1	1				0	0	0	0	0	0	0	0	0	0	0	0	0	0	0	0	0	100	0	0	0	KC923240
395	Methylocystis 2	FN597187	1	1				0	0	0	0	0	100	0	0	0	0	0	0	0	0	0	0	0	0	0	0	0	FN597187
521	Methylocystis 3	JF416656	1	1				0	0	0	0	0	0	0	0	0	0	0	100	0	0	0	0	0	0	0	0	0	JF416656
359	Methylocystis 4	FN394120	1	1				0	0	0	0	0	0	0	0	0	0	0	0	0	0	0	0	0	100	0	0	0	FN394120
82	Methylocystis 5	AB930906	21	3				33.3333	0	0	0	0	33.3333	33.3333	0	0	0	0	0	0	0	0	0	0	0	0	0	0	JX184280	FJ024370	FJ024360	FJ024350	AB930935	AB930851	AB930878	JX184306	AB930906	AB930921	AB930913	AB930847	JX184288	AB930920	AB930904	AB930899	AB930886	AB930917	AB930888	AB930875	AB930873
323	Methylocystis 6	FN597252	2	1				0	0	0	0	0	100	0	0	0	0	0	0	0	0	0	0	0	0	0	0	0	FN597252	FN597204
62	Methylocystis bryophila pmoA2	HE798546	36	10	y	y		0	0	0	0	0	0	0	0	0	70	0	10	0	0	0	0	0	20	0	0	0	KC261082	KF543845	KF543842	KC261079	KF543838	KF543836	KC261091	KC261089	KC261085	KC261086	AJ317921	FR726179	AJ317919	AJ317915	AJ317913	AY080959	AY080950	AY080958	AY080953	AJ317920	KF543851
103	Methylocystis parvus, pmoA2	NZ_AJTV01000045	13	3	y			0	0	0	0	0	0	0	0	0	0	0	33.3333	0	0	0	0	0	33.3333	0	0	33.3333	AJ544097	AJ543418	AJ543421	AJ543420	AJ543419	AJ543423	AY654672	AY654671	NZ_AJTV01000045	AY654675	AY654674	AY654670	AY654673
66	Methylocystis, pmoA2	AJ431387	31	19	y	y		0	0	0	0	0	0	21.0526	10.5263	15.7895	10.5263	0	15.7895	0	0	0	0	15.7895	10.5263	0	0	0	AB064378	KC817771	KC817747	JX963105	AY424845	AY236079	FJ805257	AJ868408	DQ008422	DQ008374	DQ008371	AJ544094	AJ544093	HE956757	BX649604	AJ431387	AJ544095	AJ544099	EU647287	KF365874	KF365799
106	Methylocystis, pxmA	NZ_KB889964, 142137-142868	12	4	y	y		0	0	0	0	0	0	0	0	0	25	25	50	0	0	0	0	0	0	0	0	0	FJ210312	FJ210329	FJ210366	FJ210327	FJ210344	FJ210319	FJ210315	FJ210363	NZ_KB889964	NZ_AYNA01000128	AJ299965	AJ299964
72	Methylogaea	EU359002	24	6	y	y		0	0	0	16.6667	0	0	0	16.6667	16.6667	0	0	50	0	0	0	0	0	0	0	0	0	EU193283	EU193286	EU193285	EU193282	EU193284	EU193287	JQ671273	JQ671322	JQ671217	EU359002	JQ671298	EU193278	DQ917364	EF101338	JQ671289	JQ671281	JQ671334	JQ671293	AB222682	AB222681	AB222692
348	Methylogaea like 1	DQ917354	1	1				0	0	0	0	0	0	0	0	100	0	0	0	0	0	0	0	0	0	0	0	0	DQ917354
149	Methylogaea like 2	DQ917357	7	3				0	0	0	0	0	0	0	0	33.3333	0	33.3333	0	0	33.3333	0	0	0	0	0	0	0	DQ917357	DQ917355	DQ917352	KF264967	DQ917360	DQ917353	KF031195
175	Methylogaea like 3	AB222897	5	2				0	0	0	50	0	0	0	0	50	0	0	0	0	0	0	0	0	0	0	0	0	AB222897	AB222900	AB222899	AB222898	DQ917358
313	Methylogaea like 4	EF101340	2	2				0	0	0	0	0	0	0	100	0	0	0	0	0	0	0	0	0	0	0	0	0	HQ383778	EF101340
213	Methyloglobulus	JN386975	4	3	y	y		0	0	0	0	0	66.6667	0	33.3333	0	0	0	0	0	0	0	0	0	0	0	0	0	JN386975	AYLO01000074	AB845130	AB844996
515	Methyloglobulus like 1	AB845072	1	1				0	0	0	0	0	100	0	0	0	0	0	0	0	0	0	0	0	0	0	0	0	AB845072
273	Methyloglobulus like 10	LK052710	2	1				0	0	0	0	0	0	0	100	0	0	0	0	0	0	0	0	0	0	0	0	0	LK052710	LK021571
90	Methyloglobulus like 11	AB844928	18	2				0	0	0	0	0	100	0	0	0	0	0	0	0	0	0	0	0	0	0	0	0	AB844928	AB844836	AB845128	AB845061	AB845054	AB844814	AB844927	AB844921	AB844898	AB844983	AB844926	AB844882	AB845109	AB845106	AB844805	AB845110	AB845037	FN597141
393	Methyloglobulus like 12	AB845079	1	1				0	0	0	0	0	100	0	0	0	0	0	0	0	0	0	0	0	0	0	0	0	AB845079
39	Methyloglobulus like 13, LP20	AB064377	56	6				0	0	0	0	0	16.6667	0	33.3333	50	0	0	0	0	0	0	0	0	0	0	0	0	AB845090	LK052748	LK021638	AB845107	AB844849	AB844863	AB845092	AB845113	AB845146	AB845074	AB845101	AB845021	AB844937	AB845115	AB844902	AB844925	AB845058	LK052755	LK021548	LK021636	AB845034
290	Methyloglobulus like 14	LK052744	2	1				0	0	0	0	0	0	0	100	0	0	0	0	0	0	0	0	0	0	0	0	0	LK052744	LK021633
125	Methyloglobulus like 15	AB845120	10	1				0	0	0	0	0	100	0	0	0	0	0	0	0	0	0	0	0	0	0	0	0	AB845120	AB845036	AB844930	AB845026	AB844905	AB845063	AB845121	AB844929	AB844935	AB845143
118	Methyloglobulus like 16	AB845133	11	2				0	0	0	0	0	50	0	50	0	0	0	0	0	0	0	0	0	0	0	0	0	AB845133	AB845129	AB845145	LK021574	AB845050	AB844978	AB845078	LK021569	AB844813	LK052696	LK021552
387	Methyloglobulus like 17	AB844994	1	1				0	0	0	0	0	100	0	0	0	0	0	0	0	0	0	0	0	0	0	0	0	AB844994
291	Methyloglobulus like 18	LK052747	2	1				0	0	0	0	0	0	0	100	0	0	0	0	0	0	0	0	0	0	0	0	0	LK052747	LK021637
113	Methyloglobulus like 19	EF587725	12	8				0	0	0	0	0	25	12.5	25	0	0	0	25	0	0	0	0	12.5	0	0	0	0	AB500808	LK052743	LK021631	EU071112	AB857688	AB845123	AB845013	LK052723	LK021598	FN597127	EF587725	JX184311
374	Methyloglobulus like 2	HQ383712	1	1				0	0	0	0	0	0	0	100	0	0	0	0	0	0	0	0	0	0	0	0	0	HQ383712
242	Methyloglobulus like 20	DQ235459	3	1				0	0	0	0	0	0	0	100	0	0	0	0	0	0	0	0	0	0	0	0	0	DQ235459	DQ235458	DQ235470
144	Methyloglobulus like 21	FN597189	7	3				0	0	0	0	0	33.3333	0	33.3333	0	0	33.3333	0	0	0	0	0	0	0	0	0	0	LK052714	LK021584	FN597189	FN597207	FN597211	FN597139	KF757068
218	Methyloglobulus like 22	AB845094	4	2				0	0	0	0	0	50	0	50	0	0	0	0	0	0	0	0	0	0	0	0	0	LK052736	LK021619	AB845094	AB844933
188	Methyloglobulus like 23	FN597130	5	3				0	0	0	0	0	66.6667	0	33.3333	0	0	0	0	0	0	0	0	0	0	0	0	0	LK052699	LK021555	LK021579	FN597130	AB844965
59	Methyloglobulus like 24	DQ008407	38	10				0	0	0	0	0	10	0	60	10	0	10	0	10	0	0	0	0	0	0	0	0	DQ008407	EF587736	EF587735	EF587737	HQ383783	EF587739	EF101332	HQ383735	DQ008360	EF101337	HQ383755	HQ383733	HQ383732	EF587731	EF101331	EF101335	LK052705	LK021563	HQ383734	HQ383748	LK052752
101	Methyloglobulus like 25	AB844939	14	1				0	0	0	0	0	100	0	0	0	0	0	0	0	0	0	0	0	0	0	0	0	AB844939	AB844993	AB844899	AB845008	AB844942	AB844936	AB845144	AB845003	AB845151	AB845147	AB844997	AB844940	AB845067	AB845138
191	Methyloglobulus like 26	KM657585	5	2				50	0	0	0	0	0	0	50	0	0	0	0	0	0	0	0	0	0	0	0	0	LK052692	LK021625	LK021580	KM657585	LK021557
510	Methyloglobulus like 27	LK021543	1	1				0	0	0	0	0	0	0	100	0	0	0	0	0	0	0	0	0	0	0	0	0	LK021543
281	Methyloglobulus like 3	HQ383722	2	2				0	0	0	0	0	50	0	50	0	0	0	0	0	0	0	0	0	0	0	0	0	HQ383722	AB722406
373	Methyloglobulus like 4	DQ295910	1	1				0	0	0	0	0	0	0	0	100	0	0	0	0	0	0	0	0	0	0	0	0	DQ295910
278	Methyloglobulus like 5	LK052707	2	1				0	0	0	0	0	0	0	100	0	0	0	0	0	0	0	0	0	0	0	0	0	LK052707	LK021566
183	Methyloglobulus like 6	DQ295911	5	3				0	0	0	0	0	0	0	33.3333	33.3333	0	0	0	0	33.3333	0	0	0	0	0	0	0	LK052732	LK021613	DQ295911	KF031203	KF031191
130	Methyloglobulus like 7, M90-P24	AJ299949	9	2				0	0	0	0	0	0	0	0	0	0	0	100	0	0	0	0	0	0	0	0	0	FN649567	AJ299947	AJ299946	AJ299948	AJ299949	FN649551	FN649560	FN649546	FN649566
276	Methyloglobulus like 8	LK052734	2	1				0	0	0	0	0	0	0	100	0	0	0	0	0	0	0	0	0	0	0	0	0	LK052734	LK021616
274	Methyloglobulus like 9	FN597121	2	1				0	0	0	0	0	100	0	0	0	0	0	0	0	0	0	0	0	0	0	0	0	FN597121	FN597119
350	Methyloglobulus pxmA-like	AYLO01000152, 6591-7334	1	1	y	y		0	0	0	0	0	0	0	100	0	0	0	0	0	0	0	0	0	0	0	0	0	AYLO01000152
201	Methyloglobulus, pxmA	AYLO01000115, 2423-3175	4	3	y	y		0	0	0	0	0	0	0	33.3333	33.3333	0	0	0	0	0	0	0	33.3333	0	0	0	0	AYLO01000115	EU071109	NZ_AYLO01000115	AJ564441
152	Methylohalobius	AJ581836	6	4	y	y		0	0	0	0	0	50	0	25	0	0	0	0	0	0	25	0	0	0	0	0	0	NZ_ATXB010000011	NZ_ATXB01000001	AB687535	AJ581836	JX648583	JX648577
480	Methylohalobius like 1	FN650293	1	1				0	0	100	0	0	0	0	0	0	0	0	0	0	0	0	0	0	0	0	0	0	FN650293
342	Methylomarinovum	AB302948	2	2	y	y		0	0	100	0	0	0	0	0	0	0	0	0	0	0	0	0	0	0	0	0	0	AY354042	AB302948
343	Methylomarinovum like 1	AY354039	2	1				0	0	100	0	0	0	0	0	0	0	0	0	0	0	0	0	0	0	0	0	0	AY354039	AY354036
258	Methylomarinovum like 2	AY354046	3	2				0	0	100	0	0	0	0	0	0	0	0	0	0	0	0	0	0	0	0	0	0	FN650297	AY354046	FN650300
243	Methylomarinum	AB302947	3	3	y	y		33.3333	0	66.6667	0	0	0	0	0	0	0	0	0	0	0	0	0	0	0	0	0	0	NZ_JPON01000001	AB302947	AB453964
178	Methylomicrobium agile/album, pxmA	CM001475	5	4	y	y		0	0	0	0	0	25	0	25	0	0	0	25	0	0	0	0	0	0	0	25	0	NZ_JPOJ010000011	CM001475	NZ_CM001475	EU722431	FJ210345
58	Methylomicrobium buryatense	AF307139	38	17	y	y		11.7647	5.88235	0	0	0	23.5294	0	23.5294	5.88235	0	5.88235	0	0	0	0	0	11.7647	0	5.88235	0	5.88235	NZ_KB455575	AY572000	AY550722	AY550720	AY550704	AY236081	AF307139	AY550690	AY550711	AY550717	AY550730	AY550715	AY571992	AY550702	AY550706	DQ059821	AY550733	AY550703	KC122346	JQ038166	KC122306
279	Methylomicrobium like 1	JN426943	2	1				0	0	0	0	0	0	0	0	0	0	0	0	0	0	0	0	0	100	0	0	0	JN426943	JN426932
67	Methylomicrobium pelagicum	U31652	31	11	y	y		9.09091	0	0	0	0	0	0	0	0	9.09091	0	9.09091	0	0	9.09091	0	9.09091	45.4545	0	0	9.09091	NOU31652	AF368368	AF358055	AY080945	AF368365	AF368360	AF368359	AJ317918	AJ317912	AJ317916	AJ317917	AJ884539	AJ884540	AJ419613	AJ884534	AJ884543	AJ884544	AJ884525	AJ884542	AJ317925	AF264126
46	Methylomirabilis oxyfera	FP565575	51	6	y	y		16.6667	0	0	0	0	16.6667	0	50	0	16.6667	0	0	0	0	0	0	0	0	0	0	0	AB661610	AB661609	AB661608	AB661607	AB661605	AB661618	AB661613	AB661611	AB661619	AB661614	AB661615	AB661617	AB661606	AB661616	AB661612	AB661621	AB661620	JX262153	AB661625	AB661622	AB661623
3	Methylomonas	U31653	667	80	y	y		3.7037	0	1.23457	0	1.23457	8.64198	1.23457	9.87654	4.93827	7.40741	3.7037	27.1605	0	3.7037	0	2.46914	9.87654	3.7037	1.23457	8.64198	1.23457	AB500841	AB563288	AB563287	AB563291	AB563289	AB563290	AB563338	AB563337	JN790624	HF954359	EU071133	HF954361	EF212354	EU071124	HG915719	KJ410870	EU071126	AM849772	AM849800	AB500811	AB500837
431	Methylomonas	HM564017	1	1	y			0	0	0	0	0	0	0	0	0	100	0	0	0	0	0	0	0	0	0	0	0	HM564017
332	Methylomonas like 1	AB570071	2	2				0	0	0	0	0	0	0	0	0	50	50	0	0	0	0	0	0	0	0	0	0	AB570071	KP071463
306	Methylomonas like 10	AY635921	2	1				0	0	0	0	0	0	0	0	100	0	0	0	0	0	0	0	0	0	0	0	0	AY635921	AY635919
474	Methylomonas like 11	AB683084	1	1				0	0	0	0	0	0	0	0	0	0	0	0	0	0	0	0	0	0	0	100	0	AB683084
439	Methylomonas like 12	JQ513944	1	1				0	0	0	0	0	100	0	0	0	0	0	0	0	0	0	0	0	0	0	0	0	JQ513944
329	Methylomonas like 13	LK021591	2	1				0	0	0	0	0	0	0	100	0	0	0	0	0	0	0	0	0	0	0	0	0	LK052718	LK021591
422	Methylomonas like 14	JF270402	1	1				0	0	0	0	0	0	0	100	0	0	0	0	0	0	0	0	0	0	0	0	0	JF270402
421	Methylomonas like 15	AY309206	1	1				0	0	0	0	0	0	0	0	0	100	0	0	0	0	0	0	0	0	0	0	0	AY309206
331	Methylomonas like 16	DQ202261	2	2				0	0	0	0	0	0	0	0	0	100	0	0	0	0	0	0	0	0	0	0	0	DQ202261	AY309207
305	Methylomonas like 17	EU358985	2	2				0	0	0	0	0	50	0	0	0	0	0	50	0	0	0	0	0	0	0	0	0	AB722437	EU358985
418	Methylomonas like 18	AB570072	1	1				0	0	0	0	0	0	0	0	0	0	100	0	0	0	0	0	0	0	0	0	0	AB570072
338	Methylomonas like 2	JQ513941	2	1				0	0	0	0	0	100	0	0	0	0	0	0	0	0	0	0	0	0	0	0	0	JQ513941	JQ513939
195	Methylomonas like 3	AB930902	4	1				100	0	0	0	0	0	0	0	0	0	0	0	0	0	0	0	0	0	0	0	0	AB930902	AB930931	AB930893	AB930922
340	Methylomonas like 4	KF031207	2	1				0	0	0	0	0	0	0	0	0	0	0	0	0	100	0	0	0	0	0	0	0	KF031207	KF031205
84	Methylomonas like 5	AB683102	19	6				0	0	0	0	0	14.2857	0	0	14.2857	0	0	14.2857	0	0	0	0	14.2857	0	0	42.8571	0	AB636305	HG915725	AB683112	AB683113	AB683115	AB683114	AB512518	AY424850	AB683102	AB683100	AB683079	AY424839	AY424844	AY236075	AY424843	AY236074	AY424851	AY424842	AY236076
408	Methylomonas like 6	GU735527	1	1				0	0	0	0	100	0	0	0	0	0	0	0	0	0	0	0	0	0	0	0	0	GU735527
455	Methylomonas like 7	JF907385	1	1				0	0	0	0	0	0	0	0	0	100	0	0	0	0	0	0	0	0	0	0	0	JF907385
81	Methylomonas like 8	AB722409	22	3				0	0	0	0	0	33.3333	0	33.3333	0	33.3333	0	0	0	0	0	0	0	0	0	0	0	AB722409	AB722426	AB722422	AB722440	AB722447	AB722404	AB722431	AB722434	AB722408	AB722423	AB722410	AB722425	AB722436	AB722444	AB722449	AB722419	AB722412	AB722396	LK052708	LK021567	KC261127
443	Methylomonas like 9	AB844986	1	1				0	0	0	0	0	100	0	0	0	0	0	0	0	0	0	0	0	0	0	0	0	AB844986
207	Methylomonas methanica/denitrificans, pxmA	EU722433, 1204-1956	4	2	y			0	0	0	0	0	0	0	50	0	0	0	0	0	0	0	0	0	0	50	0	0	NZ_JTDD010000351	JTDD01000035	EU722433	EU722425
205	Methylomonas pxmA	EU722432	4	2	y			0	0	0	0	0	50	0	50	0	0	0	0	0	0	0	0	0	0	0	0	0	EU722422	EU722429	NZ_JNLB01000008	EU722432
94	Methylomonas, pxma	HM564020	17	2	y			0	0	0	0	0	0	0	0	0	100	0	0	0	0	0	0	0	0	0	0	0	KC202676	KC202678	KC202664	KC202675	KC202667	KC202665	KC202677	KC202670	KC202673	KC202668	KC202669	KC202662	KC202671	KC202674	KC202663	KC202679	HM564020
449	Methylomonas, pxmA	NZ_AQOV010000011	1	1	y			0	0	0	0	0	100	0	0	0	0	0	0	0	0	0	0	0	0	0	0	0	NZ_AQOV010000011
5	Methyloparacoccus	HF954363	422	67	y	y		1.47059	1.47059	1.47059	1.47059	1.47059	10.2941	1.47059	13.2353	1.47059	1.47059	4.41176	36.7647	1.47059	4.41176	0	1.47059	4.41176	5.88235	0	4.41176	1.47059	AF277730	HQ883359	EF623672	AF211879	EF623784	AF211873	EF623808	EF623680	HM216871	EF623689	EF623688	EF623686	HM216887	EF623684	EF623706	EF623785	DQ917356	EF623705	AY488068	EF623682	EF623676
134	Methyloprofundus	KF484908	8	5	y	y		20	40	0	40	0	0	0	0	0	0	0	0	0	0	0	0	0	0	0	0	0	JN021261	KF484908	GU584270	KC751346	AM236335	AM283468	GU584238	AM283469
520	Methylosarcina like 1	AJ430795	1	1				0	0	0	0	0	0	0	0	0	0	0	100	0	0	0	0	0	0	0	0	0	AJ430795
240	Methylosarcina like 2	EF015800	3	1				0	0	0	0	0	0	0	0	0	0	0	0	0	0	0	0	0	100	0	0	0	EF015800	EF015796	EF015791
426	Methylosarcina like 3	AJ430794	1	1				0	0	0	0	0	0	0	0	0	0	0	100	0	0	0	0	0	0	0	0	0	AJ430794
309	Methylosarcina like 4	FN649606	2	1				0	0	0	0	0	0	0	0	0	0	0	100	0	0	0	0	0	0	0	0	0	FN649606	FN649557
4	Methylosarcina, Methylomicrobium album/agile	NZ_KB889965, 3881602-3882345	459	62	y	y		3.22581	0	0	0	3.22581	4.83871	1.6129	9.67742	3.22581	0	1.6129	32.2581	1.6129	4.83871	0	4.83871	12.9032	6.45161	0	6.45161	3.22581	FN649575	JX113124	JF772635	JX113055	JX113063	JX113043	JX113021	JF772604	JX113064	JX113031	JX113066	JX113014	JF772630	JF772607	KJ607615	JX113016	JX113041	JX113038	JX113044	EU275109	JX113076
15	Methylosinus	NZ_ADVE02000001 3010166 - 3010924	160	48	y	y		2.04082	0	0	0	2.04082	12.2449	2.04082	14.2857	0	6.12245	2.04082	16.3265	0	0	0	4.08163	10.2041	14.2857	0	4.08163	10.2041	AF533664	GQ857582	AY550727	AY550732	AF358053	AY550723	AF358048	AB683085	KC352425	AJ579672	AJ459052	KC352424	GQ857563	KC352423	KC352422	AY236080	AF264117	AY080949	MTU31650	NZ_ADVE020000011	KM657574
335	Methylosinus 1	AJ430792	2	1				0	0	0	0	0	0	0	0	0	0	0	100	0	0	0	0	0	0	0	0	0	AJ430792	AJ430815
434	Methylosinus 2	DQ076755	1	1	y			0	0	0	0	0	0	0	100	0	0	0	0	0	0	0	0	0	0	0	0	0	DQ076755
109	Methylosinus sporium, pmoA2	AJ544101	11	7	y	y		0	0	0	0	0	37.5	12.5	0	0	12.5	0	12.5	0	0	0	0	12.5	0	0	0	12.5	NZ_JMKQ01000004	AJ544101	NZ_AZUO01000001	NZ_JQNK01000008	NZ_KB9006261	FJ713041	AJ544100	AJ544098	AJ544102	KC352427	AF358046
158	Methylosinus trichosporium, pmoA2	AJ431389	6	5	y			0	0	0	0	0	0	0	20	0	0	0	80	0	0	0	0	0	0	0	0	0	AJ543422	GU134437	GU134429	AJ299961	AJ431389	AB669172
436	Methylosoma like 1	GU735546	1	1				0	0	0	0	100	0	0	0	0	0	0	0	0	0	0	0	0	0	0	0	0	GU735546
10	Methylosoma, Methylobacter tundripaludum	DQ119047	252	62	y	y		1.6129	0	0	0	1.6129	9.67742	0	24.1935	3.22581	6.45161	11.2903	19.3548	1.6129	0	0	3.22581	9.67742	4.83871	0	1.6129	1.6129	NZ_JMLA01000001	KC261125	KC261111	AJ414658	KC261108	JH1091521	KC261099	KC261160	KC261151	NZ_JH109152	KC261112	KC261170	KC261171	KC261235	KC261096	KC261098	KC261104	KC261178	KC261114	KC261121	KC261120
53	Methylothermus	AY829010	44	10	y	y		0	0	10	0	0	60	0	10	0	0	0	10	0	0	10	0	0	0	0	0	0	KC816611	JQ513936	JQ513935	AY550714	AY550731	AY550725	AY550712	AY550713	AY550735	TMU89302	KC816610	AY550724	AY571997	AY550718	DQ059822	AY550700	AY571998	AY550726	AY550734	JQ513938	AM749113
222	Methylothermus like 1	AY354041	4	2				0	0	100	0	0	0	0	0	0	0	0	0	0	0	0	0	0	0	0	0	0	AY354041	AY354040	AY354037	FN650292
361	Methylothermus like 2	AB176705	1	1				0	0	100	0	0	0	0	0	0	0	0	0	0	0	0	0	0	0	0	0	0	AB176705
363	Methylothermus like 3	KC816596	1	1				0	0	0	0	0	0	0	0	0	0	0	0	0	0	100	0	0	0	0	0	0	KC816596
65	Methylovulum	AB501288	31	14	y	y		7.14286	0	0	0	0	7.14286	0	7.14286	21.4286	7.14286	7.14286	7.14286	0	7.14286	0	0	7.14286	14.2857	0	7.14286	0	AB478811	AB930915	AB930880	AB930863	AB930865	AB512515	AB512514	AB857425	AB478815	AB478814	AB478813	AB478816	AB478810	AB478812	AY424848	AY236077	KF031197	NZ_KB913025	AB501288	AB501285	AB064375
211	MR1 a	AF200729	4	3				0	0	0	0	0	0	0	0	0	0	0	0	0	0	0	0	0	100	0	0	0	AJ579662	AY372356	AF200729	AY372357
321	MR1 b	GQ219583	2	1				0	0	0	0	0	0	0	0	0	0	0	0	0	0	0	0	0	0	100	0	0	GQ219583	GQ219582
262	Mycobacterium chubuense	GU174751	3	2	y		y	0	0	0	0	0	0	0	0	0	0	0	0	0	50	0	0	0	0	0	0	50	GU174751	NC_018022	CP003054
296	Mycobacterium rhodesiae	CP003169	2	2	y		y	0	0	0	0	0	0	0	0	0	0	0	0	0	50	0	0	0	0	0	0	50	NC_016604	CP003169
253	NC10 like 1	JF706203	3	2				0	0	0	0	0	50	0	0	0	0	0	0	0	0	0	0	0	0	0	50	0	JF706203	JF706207	JN609384
154	nitrifier 1	DQ008439	6	4			y	0	0	0	0	0	0	0	0	25	0	0	25	0	0	0	0	25	25	0	0	0	EU071104	EU071111	DQ008439	AJ317947	JN591070	EU071127
295	nitrifier 2	KF264966	2	1			y	0	0	0	0	0	0	0	0	0	0	100	0	0	0	0	0	0	0	0	0	0	KF264966	KF264965
241	nitrifier 3	JF780908	3	1			y	0	0	0	0	0	0	0	0	0	0	0	0	0	0	0	0	0	100	0	0	0	JF780908	JF780897	JF780904
249	Nitrosococcus	U96611	3	3	y		y	33.3333	0	0	0	0	0	0	0	0	0	0	0	0	0	0	0	0	0	0	0	66.6667	NZ_DS995300	NOU96611	AF153344
133	Nitrosomonas, nitrifier	NC_004757.1	8	4	y		y	0	0	0	0	0	0	0	0	0	0	0	0	0	0	0	0	0	50	0	0	50	NC_004757.1	NC_004757	AF368362	AF148529	AF148524	AF148531	AF368363	NMU31649
483	Nitrosomonas, nitrifier	NEU51630	1	1	y		y	0	0	0	0	0	0	0	0	0	0	0	0	0	0	0	0	0	0	0	0	100	NEU51630
42	Nitrosospira, nitrifier	AF032438	53	11	y		y	0	0	0	0	0	9.09091	0	0	9.09091	0	0	18.1818	9.09091	0	0	0	0	45.4545	0	0	9.09091	JN830596	AJ579660	AF283228	JN830598	JN830584	JN830587	JN830574	JN830597	JN830575	JN830592	JN830579	JN830591	JN830588	JN830576	JN830580	JN830594	JN830583	JN830581	JN830593	JN830590	JN830586
45	Nitrosospira, nitrifier	NSU31655	52	12	y		y	0	0	0	0	0	0	0	0	0	0	8.33333	33.3333	0	0	8.33333	0	0	41.6667	0	0	8.33333	FJ210445	JN591205	FJ210439	FJ210461	FJ210462	FJ210447	FJ210450	FJ210446	FJ210426	FJ210434	FJ210454	NSU31655	AY654730	AY654729	AY654731	AY654728	AY654732	KF757048	AJ317948	FJ210425	KF757045
71	Nitrosospira, nitrifier	AF006692	25	4	y		y	0	0	0	0	0	0	0	0	0	0	0	0	0	0	0	0	0	50	25	0	25	FJ970617	FJ970511	FJ970606	FJ970602	FJ970572	FJ970621	FJ970626	FJ970605	FJ970615	FJ970608	FJ970622	FJ970512	FJ970509	JQ955311	JQ955274	JQ735413	JQ955531	JQ735379	JQ735416	FJ970603	FJ970541
378	Nitrosospira, nitrifier	X90822	1	1	y			0	0	0	0	0	0	0	0	0	0	0	100	0	0	0	0	0	0	0	0	0	X90822
339	Nocardioides luteus	NZ_JZDQ01000002	2	1	y		y	0	0	0	0	0	0	0	0	0	0	0	0	0	0	0	0	0	0	100	0	0	NZ_JZDQ01000002	JZDQ01000002
465	Nocardioides, bmoA	HM623169	1	1	y		y	0	0	0	0	0	0	0	0	0	0	0	0	0	0	0	0	0	0	0	0	100	HM623169
384	P8b30	FN650313	1	1				0	0	100	0	0	0	0	0	0	0	0	0	0	0	0	0	0	0	0	0	0	FN650313
428	pmoA2 like 1	KM657584	1	1				100	0	0	0	0	0	0	0	0	0	0	0	0	0	0	0	0	0	0	0	0	KM657584
319	pmoA2 like 2	KF757031	2	2				50	0	0	0	0	0	0	0	0	0	50	0	0	0	0	0	0	0	0	0	0	KM657581	KF757031
231	pmoA2 like 3	KF757097	3	1				0	0	0	0	0	0	0	0	0	0	100	0	0	0	0	0	0	0	0	0	0	KF757097	KF757034	KF757033
308	pmoA2 like 4	FJ807558	2	2				0	0	0	0	0	0	0	0	0	0	50	0	0	0	0	0	0	50	0	0	0	FJ807558	KF757098
430	pmoA2 like 5	KF757036	1	1				0	0	0	0	0	0	0	0	0	0	100	0	0	0	0	0	0	0	0	0	0	KF757036
351	pxmA type 1	JX569108	1	1				0	0	0	0	0	0	0	100	0	0	0	0	0	0	0	0	0	0	0	0	0	JX569108
371	pxmA type 10	EU071123	1	1				0	0	0	0	0	0	0	0	0	0	0	0	0	0	0	0	100	0	0	0	0	EU071123
146	pxmA type 11	DQ917312	7	1				0	0	0	0	0	0	0	0	100	0	0	0	0	0	0	0	0	0	0	0	0	DQ917312	DQ917332	DQ917347	DQ917324	DQ917285	DQ917351	DQ917328
307	pxmA type 12	FJ210404	2	1				0	0	0	0	0	0	0	0	0	0	0	100	0	0	0	0	0	0	0	0	0	FJ210404	FJ210302
457	pxmA type 13	EU722427	1	1				0	0	0	0	0	0	0	100	0	0	0	0	0	0	0	0	0	0	0	0	0	EU722427
239	pxmA type 14	KC202666	3	1				0	0	0	0	0	0	0	0	0	100	0	0	0	0	0	0	0	0	0	0	0	KC202666	KC202672	KC202661
126	pxmA type 15	EU722426	10	2				0	0	0	0	0	0	0	50	0	0	0	50	0	0	0	0	0	0	0	0	0	FJ210306	FJ210350	FJ210464	FJ210420	FJ210297	FJ210451	EU722426	FJ210459	FJ210354	FJ210353
316	pxmA type 16	EU722428	2	1				0	0	0	0	0	0	0	100	0	0	0	0	0	0	0	0	0	0	0	0	0	EU722428	EU722423
317	pxmA type 17	EU722424	2	1				0	0	0	0	0	0	0	100	0	0	0	0	0	0	0	0	0	0	0	0	0	EU722424	EU722421
353	pxmA type 2	FJ210330	1	1				0	0	0	0	0	0	0	0	0	0	0	100	0	0	0	0	0	0	0	0	0	FJ210330
336	pxmA type 3	FJ210360	2	1				0	0	0	0	0	0	0	0	0	0	0	100	0	0	0	0	0	0	0	0	0	FJ210360	FJ210339
354	pxmA type 4	FJ210443	1	1				0	0	0	0	0	0	0	0	0	0	0	100	0	0	0	0	0	0	0	0	0	FJ210443
356	pxmA type 5	FJ210414	1	1				0	0	0	0	0	0	0	0	0	0	0	100	0	0	0	0	0	0	0	0	0	FJ210414
337	pxmA type 6	FJ210351	2	1				0	0	0	0	0	0	0	0	0	0	0	100	0	0	0	0	0	0	0	0	0	FJ210351	FJ210349
196	pxmA type 7, Cluster WC306-54	AF211889	4	3				0	33.3333	0	0	0	0	0	0	33.3333	0	0	0	0	0	0	0	0	33.3333	0	0	0	AF211889	DQ917326	FN394175	FN394107
80	pxmA type 8	EF452674	22	3				0	0	0	0	0	0	0	0	0	0	0	0	0	0	33.3333	0	0	66.6667	0	0	0	FN564872	FN564881	FN564877	FN564874	FN564878	FN564870	FN564869	FN564880	FN564879	FN564876	FN564871	FN564873	FN564885	FN564883	FN564887	FN564882	FN564888	FN564889	EF452674	EU723753	FN564890
368	pxmA type 9	JX569109	1	1				0	0	0	0	0	0	0	100	0	0	0	0	0	0	0	0	0	0	0	0	0	JX569109
20	RA21 a	AF148522	99	10				0	0	0	0	0	10	0	0	0	0	10	20	0	0	10	0	0	50	0	0	0	FJ210392	FJ210437	FJ210460	FJ210429	FJ210397	FJ210455	FJ210358	FJ210428	FJ210314	FJ210309	FJ210384	FJ210376	FJ210373	FJ210338	FJ210337	FJ210452	FJ210362	FJ210422	FJ210419	FJ210385	FJ210408
210	RA21 b	FJ210332	4	2				0	0	0	0	0	0	0	0	0	0	50	50	0	0	0	0	0	0	0	0	0	FJ210332	FJ210398	FJ210441	KF757046
34	RA21 c	FJ210291	65	2				0	0	0	0	0	0	0	0	0	0	0	50	0	0	50	0	0	0	0	0	0	FJ210291	FJ210325	FJ210320	FJ210298	FJ210347	FJ210436	FJ210427	FJ210444	FJ210456	FJ210435	FJ210424	FJ210364	FJ210310	FJ210341	FJ210300	FJ210386	FJ210355	FJ210311	FJ210348	FJ210374	FJ210367
16	RCL a	EF212356	140	22				0	0	0	0	0	0	4.54545	9.09091	0	0	4.54545	27.2727	4.54545	4.54545	0	9.09091	27.2727	4.54545	0	4.54545	0	HQ383780	KF256196	HE617729	HE617701	HE617734	HE617771	HE617843	HE617833	HE617884	HE617908	HE617776	HE617867	HE617870	JX113065	HE617818	HE617719	HE617753	HE617878	HE617865	EF212356	KF256164
21	RCL b	EF212340	97	11				0	0	0	0	0	0	0	36.3636	0	0	0	0	9.09091	0	0	0	45.4545	9.09091	0	0	0	HE617799	HE617802	HE617788	HE617797	KP238375	KP238374	KJ410805	KJ410795	KJ410776	HE617779	HE617770	KJ410991	HE617793	HE617765	HE617690	EF212343	EF212340	HE617761	KJ411116	KJ411107	KJ410986
532	RCL c	AM410178	1	1				0	0	0	0	0	0	0	0	100	0	0	0	0	0	0	0	0	0	0	0	0	AM410178
302	RCL d	EU647274	2	2				0	0	0	0	0	0	0	0	0	0	0	0	0	0	0	0	100	0	0	0	0	HE617768	EU647274
135	RCL e	HM216885	8	5				0	0	0	0	0	0	0	60	0	0	0	0	0	20	0	0	0	0	0	20	0	HM216885	LK021628	HQ383787	KF031192	HQ383805	AB512513	AB512512	AB512508
11	RPC 2a	FN600101	206	22				0	0	4.54545	4.54545	4.54545	0	4.54545	4.54545	4.54545	0	0	54.5455	0	0	0	0	13.6364	0	0	0	4.54545	HE617922	HE617962	HE617953	HE617923	HE617925	HE617960	HE617956	HE617895	HE617932	HE617916	HE617912	HE617930	HE617939	HE617940	HE617945	HE617909	HE617900	HE617901	HE617910	HE617926	HE617966
97	RPC 2b	JX113196	15	1				0	0	0	0	0	0	0	0	0	0	0	100	0	0	0	0	0	0	0	0	0	JX113196	JX113217	JX113187	JX113149	JX113227	JX113138	JX113145	JX113147	JX113146	JX113156	JX113158	JX113167	JX113159	JX113154	JX113148
412	RPC 2c	DQ067078	1	1				0	0	0	0	0	0	0	100	0	0	0	0	0	0	0	0	0	0	0	0	0	DQ067078
37	RPC 2d	EU358980	59	13				7.69231	0	0	0	0	0	7.69231	15.3846	0	0	0	46.1538	0	15.3846	0	0	0	0	0	0	7.69231	EU358979	KJ411082	HE805104	HE805102	HE805101	HE805105	HE805111	HE805107	HE805108	EU358975	JX113113	JX113105	AB505835	JX113190	EU193269	EU193268	KF823583	KF823581	KF823558	KF823563	KF823576
19	RPC1_3 like 1, LWs	DQ067069	103	25				0	0	0	0	0	12	4	28	0	20	8	12	4	4	0	0	4	4	0	0	0	KJ411145	KJ411224	KJ411204	KJ411077	KJ411058	EU193294	LK021643	KJ411079	FN597144	KJ411144	KJ411007	GQ477176	FN597135	FN597111	FN597146	FN597126	FN597136	FN597112	AY488075	FN597143	KJ411053
13	RPC1_3 like 10, RPC1	AJ299956	159	25	y			0	0	0	3.84615	3.84615	3.84615	3.84615	3.84615	0	0	0	73.0769	0	0	3.84615	0	0	3.84615	0	0	0	JN591083	FN599877	FN599869	KJ411212	AB845006	NZ_JYNS01000018	NZ_JYNS01000022	JN591147	JN591122	JN591137	JN591172	JN591153	JN591158	JN591146	JN591118	JN591072	JN591119	JN591093	JN591066	JN591128	JN591092
29	RPC1_3 like 11, JRC 3	AY355388	73	11				0	0	0	0	9.09091	0	9.09091	36.3636	9.09091	0	0	18.1818	0	9.09091	0	0	9.09091	0	0	0	0	KJ411220	KJ411189	KJ411180	KJ410834	KJ411157	KJ411177	KJ410840	KJ411181	KJ411155	KJ411173	KJ411187	KJ411185	KJ411172	KJ411164	KJ410819	KJ410971	KJ410964	KJ410952	KJ411216	JX184403	KJ410989
89	RPC1_3 like 12, JRC 3	AM910095	18	4				0	0	0	0	25	0	25	25	0	0	0	25	0	0	0	0	0	0	0	0	0	HQ383749	HQ383752	HQ383742	HQ383736	HQ383757	HQ383745	HQ383739	HQ383743	AM910106	AM910095	AM910094	GU735562	GU735545	GU735568	GU735567	GU735561	JX184379	JX184329
108	RPC1_3 like 13	KJ410897	12	1				0	0	0	0	0	0	0	100	0	0	0	0	0	0	0	0	0	0	0	0	0	KJ410897	KJ411061	KJ410803	KJ410799	KJ410775	KJ411064	KJ411072	KJ411066	KJ410879	KJ411081	KJ411055	KJ411174
96	RPC1_3 like 14	HQ383751	15	4				0	0	0	0	0	25	0	50	0	0	0	0	25	0	0	0	0	0	0	0	0	KJ410901	KJ411140	KJ411133	KJ410977	KJ410887	KJ411078	KJ410990	KJ410902	KJ410889	KJ410956	HQ383751	HQ383747	KJ818033	KJ410947	AB722384
148	RPC1_3 like 15, RPC 3	EU193281	7	5				0	0	0	0	20	20	0	0	0	0	0	40	0	20	0	0	0	0	0	0	0	AB722415	AB722375	AB722374	KF031196	JN591061	EU193281	GU735548
283	RPC1_3 like 16, RPC 3	AB176704	2	2				0	0	100	0	0	0	0	0	0	0	0	0	0	0	0	0	0	0	0	0	0	AB176704	AB113637
168	RPC1_3 like 17, RPC 3	EU131052	5	3				0	0	0	0	33.3333	0	0	0	0	0	0	0	0	66.6667	0	0	0	0	0	0	0	KF031200	EU131053	EU131052	GU735509	GU735496
87	RPC1_3 like 18, OSC	AY781161	19	6				0	0	0	0	0	0	0	0	0	66.6667	0	0	0	0	0	0	0	33.3333	0	0	0	AY781161	AJ884524	AJ317928	AJ317923	AJ317926	AJ884535	AJ317927	AJ884545	KP071445	KP071439	AY781160	KP071440	FR726175	KC261083	AY781165	KP071441	KC261081	KP071442	AY781162
214	RPC1_3 like 19	JN591253	4	3				0	0	0	0	33.3333	33.3333	0	0	0	0	0	33.3333	0	0	0	0	0	0	0	0	0	JN591253	JN591224	GU735502	AB844806
61	RPC1_3 like 2, LWs	DQ067083	37	12				0	0	0	0	8.33333	25	0	25	0	16.6667	8.33333	8.33333	0	0	0	0	0	8.33333	0	0	0	AB844916	AB844949	AB844948	AB844840	AB844879	AB844889	AB844841	AB844888	AB844950	AB845105	AB844947	AB844943	AB844941	AB844853	AB844944	AB844946	AB844938	AB844897	AB844945	AB844891	AB844862
529	RPC1_3 like 20	AB857379	1	1				0	0	0	0	0	0	0	0	0	0	0	100	0	0	0	0	0	0	0	0	0	AB857379
518	RPC1_3 like 21	AB857394	1	1				0	0	0	0	0	0	0	0	0	0	0	100	0	0	0	0	0	0	0	0	0	AB857394
123	RPC1_3 like 22	AB845102	10	5				0	0	0	20	20	20	0	0	0	0	0	40	0	0	0	0	0	0	0	0	0	AB845102	AB845057	AB844800	FJ009654	FJ009652	KF365851	KF365843	AB222908	AB222907	GU735543
254	RPC1_3 like 23	AB845142	3	2				0	0	0	0	0	50	0	0	0	0	0	50	0	0	0	0	0	0	0	0	0	AB845142	AB845116	AB857686
300	RPC1_3 like 24	AB845150	2	2				0	0	0	0	0	50	50	0	0	0	0	0	0	0	0	0	0	0	0	0	0	JX184273	AB845150
189	RPC1_3 like 25	AB845118	5	2				0	0	0	0	0	50	50	0	0	0	0	0	0	0	0	0	0	0	0	0	0	AB845118	AB844880	AB844834	AB844886	JX184323
494	RPC1_3 like 3	JX184331	1	1				0	0	0	0	0	0	100	0	0	0	0	0	0	0	0	0	0	0	0	0	0	JX184331
238	RPC1_3 like 4	AY662370	3	2				0	0	0	0	50	0	0	0	0	0	0	0	0	0	0	0	0	50	0	0	0	GU735558	AY662370	GU735555
370	RPC1_3 like 5	JX184300	1	1				0	0	0	0	0	0	100	0	0	0	0	0	0	0	0	0	0	0	0	0	0	JX184300
424	RPC1_3 like 6	JN591305	1	1				0	0	0	0	0	0	0	0	0	0	0	100	0	0	0	0	0	0	0	0	0	JN591305
110	RPC1_3 like 7	GU735539	12	2				0	0	0	0	50	0	50	0	0	0	0	0	0	0	0	0	0	0	0	0	0	JX184368	JX184357	JX184263	JX184259	JX184250	JX184361	JX184303	JX184255	GU735539	GU735538	GU735523	GU735521
51	RPC1_3 like 8, JRC 3	AB222921	46	10				0	0	0	10	0	10	10	0	0	0	10	20	0	10	10	0	10	10	0	0	0	AB857487	AB857664	AB857595	AB857572	AB857649	AB857534	AB857620	AB857610	AB857550	AB857679	AB857656	AB857575	AB857701	AB857678	AB857640	JQ038172	AB857706	AB857690	KM924578	KM924554	AB857647
92	RPC1_3 like 9, JRC 3	EU193290	17	8				0	0	0	0	12.5	0	12.5	0	0	0	0	62.5	0	0	0	0	0	12.5	0	0	0	KF365862	KF365798	KF365858	KF365795	JF416659	JF416660	KF015209	EU193293	EU193290	EU193291	KF015213	EU193288	GU735520	AB500821	AB500810	JX113018	JX184240
423	SAR324 hydrocarbon monooxygenase	NZ_AFIA01000003	1	1			y	100	0	0	0	0	0	0	0	0	0	0	0	0	0	0	0	0	0	0	0	0	NZ_AFIA01000003
136	Skermanella aerolata	AVFK01000047	8	5	y		y	0	0	0	0	0	0	0	0	0	20	0	0	0	0	0	0	20	20	40	0	0	JQ838681	KC122271	JQ838695	KC122278	JQ838693	KC817804	AVFK01000047	KF995731
435	Sn10-6 like 1	AY550721	1	1				0	0	0	0	0	0	0	100	0	0	0	0	0	0	0	0	0	0	0	0	0	AY550721
127	soil cluster LL_F11a	HE613038	10	2				0	0	0	0	0	0	0	0	0	0	0	0	0	50	0	0	0	50	0	0	0	JN408234	JN408233	JN408236	JN408254	JN408232	JN408252	JN408248	JN408253	JN408251	HE613038
324	soil cluster LL_F11b	JN408242	2	1				0	0	0	0	0	0	0	0	0	0	0	0	0	100	0	0	0	0	0	0	0	JN408242	JN408238
173	soil cluster LL_F11c	KC122282	5	2				0	0	0	0	0	0	0	0	0	0	0	0	0	0	0	0	0	50	50	0	0	JQ838710	JQ838709	KC122282	JQ838708	JQ838799
107	TXS1	KC122309	12	3				0	0	0	0	0	0	0	0	0	0	0	0	0	0	0	0	0	33.3333	66.6667	0	0	JQ838751	JQ838740	JQ838738	JQ838746	KC122309	JQ838728	JQ838736	JQ838732	JQ838741	JQ838726	KJ026964	KC122335
40	TXS2	KJ026966	55	4				0	25	0	0	0	0	0	0	0	0	0	0	0	0	0	0	0	25	50	0	0	JQ838829	KJ026966	JQ838789	JQ838797	KC122331	JQ838818	JQ838812	JQ838823	JQ838814	JQ838771	KC122333	JQ838811	KC122320	JQ838770	KC122352	JQ838775	KC122316	KC122348	JQ838764	JQ838758	KC122314
27	TXS3	KC122329	75	3				0	0	0	0	0	0	0	0	0	0	0	0	0	0	0	0	0	33.3333	66.6667	0	0	JQ838756	JQ838792	JQ838787	JQ838786	KC122329	JQ838798	JQ838781	KC122332	JQ838824	KJ026962	KC122325	KC122328	JQ838782	JQ838769	JQ838783	JQ838795	JQ838810	JQ838817	JQ838816	JQ838809	JQ838806
137	TXS4	KC122321	8	3				0	0	0	0	0	0	0	0	0	0	0	0	0	0	0	0	0	33.3333	66.6667	0	0	KJ026965	JQ838827	KC122353	KC122321	JQ838772	KC122323	JQ838776	KC122339
76	USCa 1	FN564579	22	1				0	0	0	0	0	0	0	0	0	0	0	0	0	0	0	0	0	100	0	0	0	FN564587	FN564591	FN564590	FN564583	FN564589	FN564588	FN564586	FN564584	FN564581	FN564575	FN564574	FN564577	FN564573	FN564578	FN564576	FN564579	FN564585	FN564572	FN564582	FN564580	FN564597
117	USCa 10, JR1, Cluster 5	FR720169	11	1				0	0	0	0	0	0	0	0	0	0	0	0	0	0	0	100	0	0	0	0	0	FR720169	FR720298	FR720211	FR720206	FR720195	FR720203	FR720189	FR720173	FR720187	FR720139	FR720185
151	USCa 11, JR1, Cluster 5	JQ838704	6	2				0	0	0	0	0	0	0	0	0	0	0	0	0	0	0	0	0	50	50	0	0	JQ838704	JQ838698	JQ838702	KC122277	JQ838692	JQ838696
256	USCa 12, JR1, Cluster 5	AY662361	3	1				0	0	0	0	0	0	0	0	0	0	0	0	0	0	0	0	0	100	0	0	0	AY662361	AY662356	AY662349
184	USCa 13, JR1, Cluster 5	AY662381	5	1				0	0	0	0	0	0	0	0	0	0	0	0	0	0	0	0	0	100	0	0	0	AY662381	AY662378	AY662374	AY662366	AY662354
289	USCa 14, JR1, Cluster 5	AY662386	2	1				0	0	0	0	0	0	0	0	0	0	0	0	0	0	0	0	0	100	0	0	0	AY662386	AY662371
358	USCa 15, JR1, Cluster 5	AJ868265	1	1				0	0	0	0	0	0	0	0	0	0	0	0	0	0	0	0	0	100	0	0	0	AJ868265
17	USCa 16, JR1, Cluster 5	AJ868264	139	14				0	0	0	0	0	0	0	0	0	0	0	7.14286	14.2857	0	0	7.14286	0	71.4286	0	0	0	FR715975	AM712971	AM712970	AM712947	AM712929	HE602969	FR720167	FR720124	FR720163	FR720120	FR720178	FR720155	FR715980	FR720125	FR720137	FN649628	FR799338	AM712966	AM712959	AM712978	AM712990
364	USCa 17, JR1, Cluster 5	AM713028	1	1				0	0	0	0	0	0	0	0	0	0	0	0	0	0	0	0	0	100	0	0	0	AM713028
533	USCa 18, JR1, Cluster 5	JN413671	1	1				0	0	0	0	0	0	0	0	0	0	0	0	0	0	0	0	0	100	0	0	0	JN413671
491	USCa 2	JN426904	1	1				0	0	0	0	0	0	0	0	0	0	0	0	0	0	0	0	0	100	0	0	0	JN426904
114	USCa 3	EF015805	11	2				0	0	0	0	0	0	0	0	0	0	0	0	0	0	0	50	0	50	0	0	0	FR720099	FR720102	FR720141	FR720096	FR720091	FR720138	FR720143	FR720094	FR720111	EF015805	FR720113
2	USCa 4, RA14	AF148521	734	26				0	0	0	0	0	0	0	0	0	0	0	0	11.5385	0	3.84615	3.84615	0	80.7692	0	0	0	AJ579676	HM534726	HM534727	HM534701	HM534725	HM534699	AF200726	HM534723	JN426875	AY372362	FN651648	FN564774	FN564720	FN564708	JN413666	HM534722	JN830469	JN426863	JN413659	JN413665	FN394108
75	USCa 5; MHP	EF644609	23	5				0	0	0	0	0	0	0	0	0	40	20	0	0	0	0	0	0	40	0	0	0	KC261185	KC261206	KC261203	KC261188	KC261197	KC261202	KC261182	KF757092	EF644610	EF644609	EF644611	KC261192	KC261184	KC261193	KC261208	EF644608	EF644605	KC261201	KC261187	KC261211	KF757100
485	USCa 6, MHP	AY662385	1	1				0	0	0	0	0	0	0	0	0	0	0	0	0	0	0	0	0	100	0	0	0	AY662385
52	USCa 7, MHP	FR720266	45	1				0	0	0	0	0	0	0	0	0	0	0	0	0	0	0	100	0	0	0	0	0	FR720266	FR720186	FR720175	FR720192	FR720264	FR720234	FR720161	FR720248	FR720260	FR720159	FR720220	FR720156	FR720194	FR720153	FR720184	FR720200	FR720239	FR720225	FR720157	FR720250	FR720222
22	USCa 8, MHP	AJ868263	92	7				0	0	0	0	0	0	0	0	0	0	14.2857	0	28.5714	0	0	14.2857	0	42.8571	0	0	0	HM534707	FN651821	HM534689	HM534690	HM534711	HM534691	HM534697	HM534716	HM534706	HM534695	HM534712	HM534694	HM534684	HM534720	FN651656	FN651651	FN651815	HM534713	HM534733	HM534717	HM534698
223	USCa 9, JR1, Cluster 5	KC122268	4	3				0	0	0	0	0	0	0	0	0	0	0	0	0	0	0	33.3333	0	33.3333	33.3333	0	0	KC122268	JQ838679	JQ838675	FR720290
9	USCg 1	AJ579667	259	16				0	0	0	0	0	0	0	0	0	6.25	0	6.25	31.25	0	6.25	0	6.25	43.75	0	0	0	FJ970593	KM355411	EF165629	KM355407	JF798618	JF798622	KM408319	KM408318	KM355406	KM355402	EF165626	KM355404	KM355400	KM355408	EF165624	JF798616	FR734252	EF165625	EF165628	KM355409	EF165627
100	USCg 2	AJ786708	14	5				0	0	0	0	0	0	0	0	0	0	0	0	20	0	0	0	20	60	0	0	0	JN830422	JN830443	JN830437	FR734286	AJ868253	AJ786707	JN830448	JN830430	HE617813	FR734285	HE617773	AJ786708	JN830431	JN830428
131	USCg 3	KC122287	9	2				0	0	0	0	0	0	0	0	0	0	0	0	0	0	0	0	0	50	50	0	0	KC122287	KC122288	JQ838715	JQ838720	JQ838713	KC122286	JQ838714	KC122295	KC122297
246	USCg 4	JN830442	3	1				0	0	0	0	0	0	0	0	0	0	0	0	0	0	0	0	0	100	0	0	0	JN830442	JN830416	JN830450
286	USCg 5	AY662351	2	2				0	0	0	0	0	0	0	0	0	0	0	0	0	0	0	0	0	100	0	0	0	FR715984	AY662351
227	USCg 6	KC122280	4	2				0	0	0	0	0	0	0	0	0	0	0	0	0	0	0	0	0	50	50	0	0	KC122280	JQ838707	JQ838706	JQ838705
389	USCg 7	JN408212	1	1				0	0	0	0	0	0	0	0	0	0	0	0	0	100	0	0	0	0	0	0	0	JN408212
[truncated: 2,645 more columns]

## Sheet: table S2
Table S2: Detailed information about OTUs defined at 12 % sequence cut-off level, consisting of non-redundant sequence reads
OTU	Name of cluster	Representative sequence	marine	marine sediment	marine volcanic	marine symbiont	estuarine	aquatic	aquatic polluted	aquatic sediment	aquifer	bog	wetland	rice	soil arctic-alpine	soil polluted	soil volcanic	hydromorphic soil	landfill soil	upland soil	soil diverse	unknown	others	s=specific (>70%) c=common (< 30%)	cultivated (y=yes)	number of non-redundant sequence reads
38	aquatic cluster 2b	AB478795	11.1111	0	0	0	0	66.6667	0	22.2222	0	0	0	0	0	0	0	0	0	0	0	0	0			8
77	aquatic cluster 3i	HQ383800	14.2857	0	0	0	0	14.2857	0	42.8571	0	0	14.2857	0	0	14.2857	0	0	0	0	0	0	0			10
64	aquatic cluster 4a	AY488060	0	0	0	0	0	0	0	100	0	0	0	0	0	0	0	0	0	0	0	0	0	s		13
30	aquatic cluster 5a	AB563463	0	0	0	0	0	100	0	0	0	0	0	0	0	0	0	0	0	0	0	0	0	s		3
50	aquifer cluster	AM410175	0	0	0	0	16.6667	0	0	0	16.6667	0	0	16.6667	0	0	0	0	16.6667	16.6667	0	0	16.6667	c		9
102	Cluster 1a	AF547179	0	0	0	0	0	0	0	33.3333	16.6667	0	0	0	16.6667	0	0	0	0	33.3333	0	0	0			1
57	Cluster 1b, Crenothrix related	AF358041	0	0	0	0	0	0	0	0	11.1111	11.1111	11.1111	0	11.1111	0	0	11.1111	0	44.4444	0	0	0			4
47	Cluster 1g	AJ868243	0	0	0	0	0	20	0	20	0	0	20	0	0	0	0	0	0	40	0	0	0			8
54	Cluster 1i	AJ868244	0	0	0	11.1111	0	11.1111	0	33.3333	0	0	0	0	0	0	0	0	0	33.3333	11.1111	0	0			6
43	Cluster 1k	AF547181	0	0	0	0	0	0	0	11.1111	33.3333	0	0	0	22.2222	0	0	0	11.1111	22.2222	0	0	0			13
41	Cluster 1l, Crenothrix related	AF547174	0	0	0	0	0	0	0	0	0	0	12.5	12.5	25	0	0	12.5	0	37.5	0	0	0			12
28	Cluster 2a, TUSC	AJ579663	0	0	0	0	0	0	0	6.66667	0	6.66667	6.66667	0	0	0	13.3333	13.3333	0	46.6667	6.66667	0	0			8
70	Cluster 4d, MO3	AF283229	0	0	0	0	0	0	0	0	0	0	0	16.6667	0	0	0	16.6667	33.3333	16.6667	0	0	16.6667			10
55	Crenothrix	DQ295899	0	0	0	7.69231	0	15.3846	0	15.3846	23.0769	0	0	0	0	0	0	7.69231	7.69231	15.3846	0	0	7.69231	c	(y)	5
35	deep-sea cluster 1d	AB089967	16.6667	16.6667	16.6667	50	0	0	0	0	0	0	0	0	0	0	0	0	0	0	0	0	0			5
132	deep-sea cluster 2g	AY354047	60	20	20	0	0	0	0	0	0	0	0	0	0	0	0	0	0	0	0	0	0			3
119	deep-sea cluster 2q	AB176935	42.8571	28.5714	28.5714	0	0	0	0	0	0	0	0	0	0	0	0	0	0	0	0	0	0			6
25	deep-sea cluster 2r	EU444860	50	25	12.5	12.5	0	0	0	0	0	0	0	0	0	0	0	0	0	0	0	0	0			4
63	deep-sea cluster 2t	AB176934	44.4444	22.2222	11.1111	22.2222	0	0	0	0	0	0	0	0	0	0	0	0	0	0	0	0	0			9
23	deep-sea cluster 3p, OPU3	AB276027	100	0	0	0	0	0	0	0	0	0	0	0	0	0	0	0	0	0	0	0	0	s		5
33	deep-sea cluster 3q	DQ514622	50	25	12.5	0	0	0	0	12.5	0	0	0	0	0	0	0	0	0	0	0	0	0			11
161	deep-sea cluster 5d	AB176940	80	0	20	0	0	0	0	0	0	0	0	0	0	0	0	0	0	0	0	0	0	s		3
95	deep-sea cluster 5h	AY354045	40	20	40	0	0	0	0	0	0	0	0	0	0	0	0	0	0	0	0	0	0			11
49	deep-sea cluster 5w, OPU1	AB276025	100	0	0	0	0	0	0	0	0	0	0	0	0	0	0	0	0	0	0	0	0	s		11
12	FWs 1a	AF211881	0	3.44828	0	0	6.89655	10.3448	3.44828	24.1379	3.44828	0	6.89655	20.6897	3.44828	6.89655	0	0	3.44828	3.44828	0	3.44828	0	c		29
31	JR3a	AY654702	0	0	0	0	0	0	0	0	0	0	0	0	0	0	0	0	0	85.7143	14.2857	0	0	s		15
14	lake cluster 1a	AB478843	0	0	0	0	0	77.7778	0	22.2222	0	0	0	0	0	0	0	0	0	0	0	0	0	s		9
88	lake cluster 1b	DQ067079	10	0	0	0	0	20	0	40	0	10	20	0	0	0	0	0	0	0	0	0	0			8
167	Methylacidiphilum fumarolicum/kamchatkense, pmoA1	EF591086	0	0	0	0	0	0	0	0	0	0	0	0	0	0	100	0	0	0	0	0	0	s	y	3
169	Methylacidiphilum fumarolicum/kamchatkense, pmoA2	EF591085	0	0	0	0	0	0	0	0	0	0	0	0	0	0	100	0	0	0	0	0	0	s	y	3
172	Methylacidiphilum fumarolicum/kamchatkense, pmoA3	EF591087	0	0	0	0	0	0	0	0	0	0	0	0	0	0	100	0	0	0	0	0	0	s	y	3
18	Methylobacter luteus/whittenburyi/marinus	NZ_KB912877	2.5	0	0	0	5	2.5	0	22.5	0	2.5	2.5	12.5	2.5	0	0	0	25	10	0	5	7.5	c	y	39
6	Methylobacter psychrophilus	AY945762	0	0	1.96078	1.96078	1.96078	13.7255	0	29.4118	3.92157	5.88235	7.84314	1.96078	1.96078	5.88235	1.96078	3.92157	11.7647	1.96078	1.96078	1.96078	0	c	y	51
8	Methylocaldum	U89303	0	3.0303	0	0	0	0	0	6.06061	0	0	0	6.06061	3.0303	0	0	3.0303	36.3636	21.2121	6.06061	6.06061	9.09091		y	33
60	Methylocapsa acidiphila	CT005238	0	0	0	0	0	0	0	0	0	83.3333	0	0	0	0	0	16.6667	0	0	0	0	0	s	y	10
44	Methylococcaceae 12d	DQ067085	0	0	0	0	0	46.1538	0	46.1538	0	7.69231	0	0	0	0	0	0	0	0	0	0	0			9
7	Methylococcus	NZ_AUKJ01000010, 1276-2019	3.57143	0	3.57143	3.57143	0	7.14286	3.57143	7.14286	3.57143	0	3.57143	10.7143	0	3.57143	0	0	3.57143	21.4286	3.57143	7.14286	14.2857	c	y	27
36	Methylocystaceae 11	AJ868254	0	0	0	0	0	5.88235	0	5.88235	0	5.88235	11.7647	58.8235	0	0	0	0	0	11.7647	0	0	0			7
1	Methylocystis	AF533665	0.571429	0	1.14286	0.571429	1.14286	5.71429	2.85714	6.85714	5.14286	14.8571	4.57143	18.8571	2.28571	2.28571	1.14286	2.85714	8.57143	13.1429	0.571429	2.28571	4.57143	c	y	174
62	Methylocystis bryophila pmoA2	HE798546	0	0	0	0	0	0	0	0	0	70	0	10	0	0	0	0	0	20	0	0	0	s	y	10
66	Methylocystis, pmoA2	AJ431387	0	0	0	0	0	0	21.0526	10.5263	15.7895	10.5263	0	15.7895	0	0	0	0	15.7895	10.5263	0	0	0	c	y	9
72	Methylogaea	EU359002	0	0	0	16.6667	0	0	0	16.6667	16.6667	0	0	50	0	0	0	0	0	0	0	0	0		y	6
39	Methyloglobulus like 13, LP20	AB064377	0	0	0	0	0	16.6667	0	33.3333	50	0	0	0	0	0	0	0	0	0	0	0	0			2
113	Methyloglobulus like 19	EF587725	0	0	0	0	0	25	12.5	25	0	0	0	25	0	0	0	0	12.5	0	0	0	0	c		4
59	Methyloglobulus like 24	DQ008407	0	0	0	0	0	10	0	60	10	0	10	0	10	0	0	0	0	0	0	0	0			6
58	Methylomicrobium buryatense	AF307139	11.7647	5.88235	0	0	0	23.5294	0	23.5294	5.88235	0	5.88235	0	0	0	0	0	11.7647	0	5.88235	0	5.88235	c	y	7
67	Methylomicrobium pelagicum	U31652	9.09091	0	0	0	0	0	0	0	0	9.09091	0	9.09091	0	0	9.09091	0	9.09091	45.4545	0	0	9.09091		y	17
46	Methylomirabilis oxyfera	FP565575	16.6667	0	0	0	0	16.6667	0	50	0	16.6667	0	0	0	0	0	0	0	0	0	0	0		(y)	4
3	Methylomonas	U31653	3.7037	0	1.23457	0	1.23457	8.64198	1.23457	9.87654	4.93827	7.40741	3.7037	27.1605	0	3.7037	0	2.46914	9.87654	3.7037	1.23457	8.64198	1.23457	c	y	80
84	Methylomonas like 5	AB683102	0	0	0	0	0	14.2857	0	0	14.2857	0	0	14.2857	0	0	0	0	14.2857	0	0	42.8571	0	c		6
5	Methyloparacoccus	HF954363	1.47059	1.47059	1.47059	1.47059	1.47059	10.2941	1.47059	13.2353	1.47059	1.47059	4.41176	36.7647	1.47059	4.41176	0	1.47059	4.41176	5.88235	0	4.41176	1.47059		y	67
134	Methyloprofundus	KF484908	20	40	0	40	0	0	0	0	0	0	0	0	0	0	0	0	0	0	0	0	0		y	5
4	Methylosarcina, Methylomicrobium album/agile	NZ_KB889965, 3881602-3882345	3.22581	0	0	0	3.22581	4.83871	1.6129	9.67742	3.22581	0	1.6129	32.2581	1.6129	4.83871	0	4.83871	12.9032	6.45161	0	6.45161	3.22581		y	62
15	Methylosinus	NZ_ADVE02000001 3010166 - 3010924	2.04082	0	0	0	2.04082	12.2449	2.04082	14.2857	0	6.12245	2.04082	16.3265	0	0	0	4.08163	10.2041	14.2857	0	4.08163	10.2041	c	y	48
109	Methylosinus sporium, pmoA2	AJ544101	0	0	0	0	0	37.5	12.5	0	0	12.5	0	12.5	0	0	0	0	12.5	0	0	0	12.5		y	5
158	Methylosinus trichosporium, pmoA2	AJ431389	0	0	0	0	0	0	0	20	0	0	0	80	0	0	0	0	0	0	0	0	0	s	y	1
10	Methylosoma, Methylobacter tundripaludum	DQ119047	1.6129	0	0	0	1.6129	9.67742	0	24.1935	3.22581	6.45161	11.2903	19.3548	1.6129	0	0	3.22581	9.67742	4.83871	0	1.6129	1.6129	c	y	62
53	Methylothermus	AY829010	0	0	10	0	0	60	0	10	0	0	0	10	0	0	10	0	0	0	0	0	0		y	12
65	Methylovulum	AB501288	7.14286	0	0	0	0	7.14286	0	7.14286	21.4286	7.14286	7.14286	7.14286	0	7.14286	0	0	7.14286	14.2857	0	7.14286	0	c	y	4
42	Nitrosospira, nitrifier	AF032438	0	0	0	0	0	9.09091	0	0	9.09091	0	0	18.1818	9.09091	0	0	0	0	45.4545	0	0	9.09091		y	17
45	Nitrosospira, nitrifier	U31655	0	0	0	0	0	0	0	0	0	0	8.33333	33.3333	0	0	8.33333	0	0	41.6667	0	0	8.33333		y	6
20	RA21 a	AF148522	0	0	0	0	0	10	0	0	0	0	10	20	0	0	10	0	0	50	0	0	0			10
16	RCL a	EF212356	0	0	0	0	0	0	4.54545	9.09091	0	0	4.54545	27.2727	4.54545	4.54545	0	9.09091	27.2727	4.54545	0	4.54545	0	c		22
21	RCL b	EF212340	0	0	0	0	0	0	0	36.3636	0	0	0	0	9.09091	0	0	0	45.4545	9.09091	0	0	0			11
135	RCL e	HM216885	0	0	0	0	0	0	0	60	0	0	0	0	0	20	0	0	0	0	0	20	0			1
11	RPC 2a	FN600101	0	0	4.54545	4.54545	4.54545	0	4.54545	4.54545	4.54545	0	0	54.5455	0	0	0	0	13.6364	0	0	0	4.54545			22
37	RPC 2d	EU358980	7.69231	0	0	0	0	0	7.69231	15.3846	0	0	0	46.1538	0	15.3846	0	0	0	0	0	0	7.69231			1
19	RPC1_3 like 1, LWs	DQ067069	0	0	0	0	0	12	4	28	0	20	8	12	4	4	0	0	4	4	0	0	0	c		25
13	RPC1_3 like 10, RPC1	AJ299956	0	0	0	3.84615	3.84615	3.84615	3.84615	3.84615	0	0	0	73.0769	0	0	3.84615	0	0	3.84615	0	0	0	s		25
29	RPC1_3 like 11, JRC 3	AY355388	0	0	0	0	9.09091	0	9.09091	36.3636	9.09091	0	0	18.1818	0	9.09091	0	0	9.09091	0	0	0	0			1
148	RPC1_3 like 15, RPC 3	EU193281	0	0	0	0	20	20	0	0	0	0	0	40	0	20	0	0	0	0	0	0	0			3
87	RPC1_3 like 18, OSC	AY781161	0	0	0	0	0	0	0	0	0	66.6667	0	0	0	0	0	0	0	33.3333	0	0	0			9
61	RPC1_3 like 2, LWs	DQ067083	0	0	0	0	8.33333	25	0	25	0	16.6667	8.33333	8.33333	0	0	0	0	0	8.33333	0	0	0	c		1
123	RPC1_3 like 22	AB845102	0	0	0	20	20	20	0	0	0	0	0	40	0	0	0	0	0	0	0	0	0			1
51	RPC1_3 like 8, JRC 3	AB222921	0	0	0	10	0	10	10	0	0	0	10	20	0	10	10	0	10	10	0	0	0	c		13
92	RPC1_3 like 9, JRC 3	EU193290	0	0	0	0	12.5	0	12.5	0	0	0	0	62.5	0	0	0	0	0	12.5	0	0	0			14
136	Skermanella aerolata	AVFK01000047	0	0	0	0	0	0	0	0	0	20	0	0	0	0	0	0	20	20	40	0	0	c	y	7
17	USCa 16, JR1, Cluster 5	AJ868264	0	0	0	0	0	0	0	0	0	0	0	7.14286	14.2857	0	0	7.14286	0	71.4286	0	0	0	s		14
2	USCa 4, RA14	AF148521	0	0	0	0	0	0	0	0	0	0	0	0	11.5385	0	3.84615	3.84615	0	80.7692	0	0	0	s		26
75	USCa 5; MHP	EF644609	0	0	0	0	0	0	0	0	0	40	20	0	0	0	0	0	0	40	0	0	0			12
22	USCa 8, MHP	AJ868263	0	0	0	0	0	0	0	0	0	0	14.2857	0	28.5714	0	0	14.2857	0	42.8571	0	0	0			7
9	USCg 1	AJ579667	0	0	0	0	0	0	0	0	0	6.25	0	6.25	31.25	0	6.25	0	6.25	43.75	0	0	0			16
100	USCg 2	AJ786708	0	0	0	0	0	0	0	0	0	0	0	0	20	0	0	0	20	60	0	0	0			1

## Sheet: table S3
Table S3: Detailed information about all OTUs defined at 4 % sequence cut-off level
OTU	Name of cluster	Representative sequence	total number of sequences in cluster	number of non-redundant sequences	contains cultivated strains	contains type strains	non-methanotroph	marine	marine sediment	marine volcanic	marine symbiont	estuarine	aquatic	aquatic polluted	aquatic sediment	aquifer	bog	wetland	rice	soil arctic-alpine	soil polluted	soil volcanic	hydromorphic soil	landfill soil	upland soil	soil diverse	unknown	others	sequences belonging to this OTU
773	aquatic cluster 1a	LK052733	2	1				0	0	0	0	0	0	0	100	0	0	0	0	0	0	0	0	0	0	0	0	0	LK052733	LK021615
2147	aquatic cluster 1b	KJ410909	1	1				0	0	0	0	0	0	0	100	0	0	0	0	0	0	0	0	0	0	0	0	0	KJ410909
2148	aquatic cluster 1c	AB512509	1	1				0	0	0	0	0	0	0	0	0	0	0	0	0	0	0	0	0	0	0	100	0	AB512509
148	aquatic cluster 1d	AB844864	16	1				0	0	0	0	0	100	0	0	0	0	0	0	0	0	0	0	0	0	0	0	0	AB844864	AB844890	AB844847	AB844904	AB844896	AB844895	AB844850	AB844922	AB844912	AB845114	AB844901	AB844900	AB844910	AB844842	AB844919	AB844884
2149	aquatic cluster 1d	AB845065	1	1				0	0	0	0	0	100	0	0	0	0	0	0	0	0	0	0	0	0	0	0	0	AB845065
2163	aquatic cluster 1e	HQ383729	1	1				0	0	0	0	0	0	0	100	0	0	0	0	0	0	0	0	0	0	0	0	0	HQ383729
2135	aquatic cluster 1f	AB845005	1	1				0	0	0	0	0	100	0	0	0	0	0	0	0	0	0	0	0	0	0	0	0	AB845005
2126	aquatic cluster 1g	KF463287	1	1				0	0	0	0	0	0	0	100	0	0	0	0	0	0	0	0	0	0	0	0	0	KF463287
203	aquatic cluster 1h	AB930877	12	3				33.3333	0	0	0	0	33.3333	0	0	0	0	0	33.3333	0	0	0	0	0	0	0	0	0	AB930877	AB930890	AB930864	AB930844	AB930853	AB930933	AB930842	AB930874	AB930860	AB930901	AB857523	AB844956
591	aquatic cluster 1h	AB930892	3	1				100	0	0	0	0	0	0	0	0	0	0	0	0	0	0	0	0	0	0	0	0	AB930892	AB930938	AB930927
737	aquatic cluster 1h	AB845139	2	1				0	0	0	0	0	100	0	0	0	0	0	0	0	0	0	0	0	0	0	0	0	AB845139	AB845038
2128	aquatic cluster 1h	AB722368	1	1				0	0	0	0	0	100	0	0	0	0	0	0	0	0	0	0	0	0	0	0	0	AB722368
2130	aquatic cluster 1h	AB844970	1	1				0	0	0	0	0	100	0	0	0	0	0	0	0	0	0	0	0	0	0	0	0	AB844970
29	aquatic cluster 2a	AB563299	50	4				0	0	0	0	0	75	0	25	0	0	0	0	0	0	0	0	0	0	0	0	0	AB563299	AB478828	AB478827	AB563456	AB563362	AB563360	AB478823	AB563457	AB563297	AB563398	AB563359	AB563357	AB563452	AB563358	AB563449	AB563355	AB563298	AB563352	AB563363	AB563453	AB563295
2136	aquatic cluster 2a	EF623745	1	1				0	0	0	0	0	0	0	100	0	0	0	0	0	0	0	0	0	0	0	0	0	EF623745
64	aquatic cluster 2b	AB563382	29	5				0	0	0	0	0	80	0	20	0	0	0	0	0	0	0	0	0	0	0	0	0	AB563382	AB563433	AB563428	AB563435	AB563381	AB563383	AB563434	AB563380	AB563379	AB478793	AB563377	AB563427	AB563378	AB563292	AB563430	AB478792	AB563431	HF674409	AB563426	AB563385	AB563384
224	aquatic cluster 2b	AB478800	10	2				0	0	0	0	0	100	0	0	0	0	0	0	0	0	0	0	0	0	0	0	0	AB478800	AB563344	AB478798	AB478799	AB563340	AB563339	AB478803	AB478801	AB478804	AB478802
319	aquatic cluster 2b	GQ390118	7	2				0	0	0	0	0	100	0	0	0	0	0	0	0	0	0	0	0	0	0	0	0	GQ390118	JF811302	JF811301	JF811268	GQ390132	GQ390127	GQ390136
353	aquatic cluster 2b	HF674408	6	4				0	0	0	0	0	100	0	0	0	0	0	0	0	0	0	0	0	0	0	0	0	HF674408	AB478797	AB478796	KC588455	HF674403	AB563386
1078	aquatic cluster 2b	KM657586	2	2				50	0	0	0	0	50	0	0	0	0	0	0	0	0	0	0	0	0	0	0	0	KM657586	AB563345
1279	aquatic cluster 2b	GQ390135	1	1				0	0	0	0	0	100	0	0	0	0	0	0	0	0	0	0	0	0	0	0	0	GQ390135
2269	aquatic cluster 2b	JF270394	1	1				0	0	0	0	0	0	0	100	0	0	0	0	0	0	0	0	0	0	0	0	0	JF270394
195	aquatic cluster 2c	AB478808	12	4				25	0	0	0	0	75	0	0	0	0	0	0	0	0	0	0	0	0	0	0	0	AB478808	AB563343	AB478807	AB563351	AB563350	AB563349	AB478806	AB478805	JF811298	AB930884	AB930840	AB478809
384	aquatic cluster 2d	GQ390112	5	3				33.3333	0	0	0	0	66.6667	0	0	0	0	0	0	0	0	0	0	0	0	0	0	0	GQ390112	KC188735	GQ390114	JF811281	GQ390113
2299	aquatic cluster 2d	AB563286	1	1				0	0	0	0	0	100	0	0	0	0	0	0	0	0	0	0	0	0	0	0	0	AB563286
566	aquatic cluster 2e	JF811270	3	2				50	0	0	0	0	50	0	0	0	0	0	0	0	0	0	0	0	0	0	0	0	JF811270	JF811271	KM657577
980	aquatic cluster 2e	AB563475	2	1				0	0	0	0	0	100	0	0	0	0	0	0	0	0	0	0	0	0	0	0	0	AB563475	AB563424
1855	aquatic cluster 2e	AB563425	1	1				0	0	0	0	0	100	0	0	0	0	0	0	0	0	0	0	0	0	0	0	0	AB563425
415	aquatic cluster 2f	AB563423	5	1				0	0	0	0	0	100	0	0	0	0	0	0	0	0	0	0	0	0	0	0	0	AB563423	AB563474	AB563421	AB563422	AB563420
2010	aquatic cluster 3a	HF674407	1	1				0	0	0	0	0	100	0	0	0	0	0	0	0	0	0	0	0	0	0	0	0	HF674407
2140	aquatic cluster 3b	DQ067087	1	1				0	0	0	0	0	0	0	100	0	0	0	0	0	0	0	0	0	0	0	0	0	DQ067087
733	aquatic cluster 3c	LK052737	2	1				0	0	0	0	0	0	0	100	0	0	0	0	0	0	0	0	0	0	0	0	0	LK052737	LK021620
2143	aquatic cluster 3d	HQ383772	1	1				0	0	0	0	0	0	0	100	0	0	0	0	0	0	0	0	0	0	0	0	0	HQ383772
2144	aquatic cluster 3e	JQ038164	1	1				0	0	0	0	0	0	0	0	0	0	100	0	0	0	0	0	0	0	0	0	0	JQ038164
724	aquatic cluster 3f	JN591162	2	1				0	0	0	0	0	0	0	0	0	0	0	100	0	0	0	0	0	0	0	0	0	JN591162	JN591149
2034	aquatic cluster 3f	AB722445	1	1				0	0	0	0	0	100	0	0	0	0	0	0	0	0	0	0	0	0	0	0	0	AB722445
2013	aquatic cluster 3g	AB722373	1	1				0	0	0	0	0	100	0	0	0	0	0	0	0	0	0	0	0	0	0	0	0	AB722373
2015	aquatic cluster 3g	JX184302	1	1				0	0	0	0	0	0	100	0	0	0	0	0	0	0	0	0	0	0	0	0	0	JX184302
860	aquatic cluster 3h	LK052712	2	1				0	0	0	0	0	0	0	100	0	0	0	0	0	0	0	0	0	0	0	0	0	LK052712	LK021575
278	aquatic cluster 3i	HQ383808	8	1				0	0	0	0	0	0	0	100	0	0	0	0	0	0	0	0	0	0	0	0	0	HQ383808	HQ383804	HQ383789	HQ383800	HQ383785	HQ383793	HQ383806	HQ383798
589	aquatic cluster 3i	AB930912	3	1				100	0	0	0	0	0	0	0	0	0	0	0	0	0	0	0	0	0	0	0	0	AB930912	AB930870	AB930855
722	aquatic cluster 3i	LK052754	2	1				0	0	0	0	0	0	0	100	0	0	0	0	0	0	0	0	0	0	0	0	0	LK052754	LK021546
738	aquatic cluster 3i	AB930925	2	1				100	0	0	0	0	0	0	0	0	0	0	0	0	0	0	0	0	0	0	0	0	AB930925	AB930924
2016	aquatic cluster 3i	HQ383740	1	1				0	0	0	0	0	0	0	100	0	0	0	0	0	0	0	0	0	0	0	0	0	HQ383740
2020	aquatic cluster 3i	HQ383738	1	1				0	0	0	0	0	0	0	100	0	0	0	0	0	0	0	0	0	0	0	0	0	HQ383738
2022	aquatic cluster 3i	HQ383788	1	1				0	0	0	0	0	0	0	100	0	0	0	0	0	0	0	0	0	0	0	0	0	HQ383788
2030	aquatic cluster 3i	KF031201	1	1				0	0	0	0	0	0	0	0	0	0	0	0	0	100	0	0	0	0	0	0	0	KF031201
2042	aquatic cluster 3i	HQ883355	1	1				0	0	0	0	0	0	0	0	0	0	100	0	0	0	0	0	0	0	0	0	0	HQ883355
2044	aquatic cluster 3i	HF674404	1	1				0	0	0	0	0	100	0	0	0	0	0	0	0	0	0	0	0	0	0	0	0	HF674404
2046	aquatic cluster 3i	KJ411033	1	1				0	0	0	0	0	0	0	100	0	0	0	0	0	0	0	0	0	0	0	0	0	KJ411033
61	aquatic cluster 4a	KJ411205	31	8				0	0	0	0	0	0	0	100	0	0	0	0	0	0	0	0	0	0	0	0	0	KJ411205	KJ411226	KJ411222	KJ411060	KJ410833	KJ411063	KJ411135	KJ410961	KJ410972	KJ411202	KJ411071	KJ411200	KJ411075	KJ410793	KJ410786	KJ410772	KJ411131	HM216890	HM216889	HM216884	EF623691
1931	aquatic cluster 4a	KJ411125	1	1				0	0	0	0	0	0	0	100	0	0	0	0	0	0	0	0	0	0	0	0	0	KJ411125
1387	aquatic cluster 4b	DQ067068	1	1				0	0	0	0	0	0	0	100	0	0	0	0	0	0	0	0	0	0	0	0	0	DQ067068
1383	aquatic cluster 4c	DQ067076	1	1				0	0	0	0	0	0	0	100	0	0	0	0	0	0	0	0	0	0	0	0	0	DQ067076
1385	aquatic cluster 4c	DQ067066	1	1				0	0	0	0	0	0	0	100	0	0	0	0	0	0	0	0	0	0	0	0	0	DQ067066
818	aquatic cluster 4d	LK052727	2	1				0	0	0	0	0	0	0	100	0	0	0	0	0	0	0	0	0	0	0	0	0	LK052727	LK021605
819	aquatic cluster 4d	GU735497	2	1				0	0	0	0	0	0	0	0	0	0	100	0	0	0	0	0	0	0	0	0	0	GU735497	GU735492
2120	aquatic cluster 4d	HQ383801	1	1				0	0	0	0	0	0	0	100	0	0	0	0	0	0	0	0	0	0	0	0	0	HQ383801
51	aquatic cluster 5a	GQ390121	37	3				0	0	0	0	0	100	0	0	0	0	0	0	0	0	0	0	0	0	0	0	0	GQ390121	JF811296	JF811291	JF811262	JF811299	JF811286	JF811287	JF811264	GQ390126	GQ390129	GQ390130	GQ390115	JF811254	GQ390133	GQ390137	GQ390143	GQ390119	JF811285	JF811261	GQ390122	GQ390134
98	aquatic cluster 5a	AB563470	22	2				0	0	0	0	0	100	0	0	0	0	0	0	0	0	0	0	0	0	0	0	0	AB563470	AB563410	AB563376	AB478791	AB563414	AB563466	AB563409	AB563411	AB563373	AB563374	AB563415	AB563413	AB563465	AB563464	AB563375	AB563417	AB563416	AB563469	AB563468	AB563467	AB563412
215	aquatic cluster 5a	AB563463	11	2				0	0	0	0	0	100	0	0	0	0	0	0	0	0	0	0	0	0	0	0	0	AB563463	AB563407	AB478786	AB563408	AB563372	AB563371	AB478785	AB478787	AB563462	AB478788	AB478789
2004	aquatic cluster 5a	JF811293	1	1				0	0	0	0	0	100	0	0	0	0	0	0	0	0	0	0	0	0	0	0	0	JF811293
2333	aquatic cluster 5a	AB563476	1	1				0	0	0	0	0	100	0	0	0	0	0	0	0	0	0	0	0	0	0	0	0	AB563476
2109	aquatic cluster 5b	KF649978	1	1				0	0	0	0	0	100	0	0	0	0	0	0	0	0	0	0	0	0	0	0	0	KF649978
2110	aquatic cluster 5b	AB505022	1	1				0	0	0	0	0	0	0	0	0	100	0	0	0	0	0	0	0	0	0	0	0	AB505022
146	aquatic cluster 6a	JX184350	16	2				0	0	0	0	0	50	50	0	0	0	0	0	0	0	0	0	0	0	0	0	0	JX184350	JX184292	JX184285	JX184399	JX184354	JX184309	JX184398	JX184355	JX184347	FJ024369	FJ024356	FJ024349	FJ024377	FJ024364	FJ024367	FJ024376
1332	aquatic cluster 6a	FJ024352	1	1				0	0	0	0	0	100	0	0	0	0	0	0	0	0	0	0	0	0	0	0	0	FJ024352
1333	aquatic cluster 6a	FJ024351	1	1				0	0	0	0	0	100	0	0	0	0	0	0	0	0	0	0	0	0	0	0	0	FJ024351
1335	aquatic cluster 6a	AF211880	1	1				0	100	0	0	0	0	0	0	0	0	0	0	0	0	0	0	0	0	0	0	0	AF211880
373	aquatic cluster 6b	JX184348	5	1				0	0	0	0	0	0	100	0	0	0	0	0	0	0	0	0	0	0	0	0	0	JX184348	JX184293	JX184289	JX184281	JX184344
607	aquatic cluster 6b	JX184276	3	1				0	0	0	0	0	0	100	0	0	0	0	0	0	0	0	0	0	0	0	0	0	JX184276	JX184279	JX184290
1833	aquatic cluster 6b	KC844883	1	1				0	0	0	0	0	100	0	0	0	0	0	0	0	0	0	0	0	0	0	0	0	KC844883
1838	aquatic cluster 6b	JX184339	1	1				0	0	0	0	0	0	100	0	0	0	0	0	0	0	0	0	0	0	0	0	0	JX184339
1834	aquatic cluster 6c	AB930896	1	1				100	0	0	0	0	0	0	0	0	0	0	0	0	0	0	0	0	0	0	0	0	AB930896
1835	aquatic cluster 6c	AB478851	1	1				0	0	0	0	0	100	0	0	0	0	0	0	0	0	0	0	0	0	0	0	0	AB478851
1836	aquatic cluster 6c	KJ410829	1	1				0	0	0	0	0	0	0	100	0	0	0	0	0	0	0	0	0	0	0	0	0	KJ410829
1837	aquatic cluster 6d	KM657576	1	1				100	0	0	0	0	0	0	0	0	0	0	0	0	0	0	0	0	0	0	0	0	KM657576
324	aquatic cluster 6e	FJ024368	7	1				0	0	0	0	0	100	0	0	0	0	0	0	0	0	0	0	0	0	0	0	0	FJ024368	FJ024372	FJ024378	FJ024375	FJ024362	FJ024365	FJ024363
1845	aquatic cluster 6e	FJ024358	1	1				0	0	0	0	0	100	0	0	0	0	0	0	0	0	0	0	0	0	0	0	0	FJ024358
38	aquifer cluster	AM410175	43	5				0	0	0	0	0	0	0	0	20	0	20	20	0	0	0	0	20	0	0	0	20	AM410175	HE617879	HE617820	HE617823	AM410181	AM410173	AM410172	AM410176	HE617691	HE617747	HE617686	HE617715	HE617702	HE617862	HE617807	HE617841	HE617812	HE617806	HE617760	HE617722	GQ857592
595	aquifer cluster	JN830397	3	1				0	0	0	0	0	0	0	0	0	0	0	0	0	0	0	0	0	100	0	0	0	JN830397	JN830396	JN830387
1857	aquifer cluster	GQ857573	1	1				0	0	0	0	0	0	0	0	0	0	0	0	0	0	0	0	0	0	0	0	100	GQ857573
1859	aquifer cluster like 1	AB930937	1	1				100	0	0	0	0	0	0	0	0	0	0	0	0	0	0	0	0	0	0	0	0	AB930937
432	aquifer cluster like 2	HE617785	4	1				0	0	0	0	0	0	0	0	0	0	0	0	0	0	0	0	100	0	0	0	0	HE617785	HE617759	HE617801	HE617756
419	aquifer cluster like 3	AB845033	5	1				0	0	0	0	0	100	0	0	0	0	0	0	0	0	0	0	0	0	0	0	0	AB845033	AB845040	AB845041	AB845136	AB845035
601	aquifer cluster like 4	AB844958	3	1				0	0	0	0	0	100	0	0	0	0	0	0	0	0	0	0	0	0	0	0	0	AB844958	AB845045	AB844801
1922	aquifer cluster like 5	JX184332	1	1				0	0	0	0	0	0	100	0	0	0	0	0	0	0	0	0	0	0	0	0	0	JX184332
1923	aquifer cluster like 6	AB845073	1	1				0	0	0	0	0	100	0	0	0	0	0	0	0	0	0	0	0	0	0	0	0	AB845073
1896	aquifer cluster like 7	KC352437	1	1				0	0	0	0	0	0	0	0	0	0	0	0	0	0	0	0	100	0	0	0	0	KC352437
804	aquifer cluster like 8	HE617826	2	1				0	0	0	0	0	0	0	0	0	0	0	0	0	0	0	0	100	0	0	0	0	HE617826	HE617792
1999	aquifer cluster like 8	EU131049	1	1				0	0	0	0	0	0	0	0	0	0	0	0	0	100	0	0	0	0	0	0	0	EU131049
2106	aquifer cluster like 8	HE617778	1	1				0	0	0	0	0	0	0	0	0	0	0	0	0	0	0	0	100	0	0	0	0	HE617778
68	ATII-I Cluster 3a	KJ175592	29	1				100	0	0	0	0	0	0	0	0	0	0	0	0	0	0	0	0	0	0	0	0	KJ175592	KJ175603	KJ175579	KJ175604	KJ175601	KJ175618	KJ175605	KJ175615	KJ175561	KJ175569	KJ175607	KJ175574	KJ175563	KJ175590	KJ175591	KJ175612	KJ175570	KJ175616	KJ175609	KJ175610	KJ175582
973	ATII-I Cluster 3b	EU275114	2	1				0	0	0	0	0	0	0	0	0	0	0	0	0	0	0	0	100	0	0	0	0	EU275114	EU275110
2260	ATII-I Cluster 4a	KJ175594	1	1				100	0	0	0	0	0	0	0	0	0	0	0	0	0	0	0	0	0	0	0	0	KJ175594
530	ATII-I Cluster 4b	KJ175600	3	1				100	0	0	0	0	0	0	0	0	0	0	0	0	0	0	0	0	0	0	0	0	KJ175600	KJ175580	KJ175606
296	Cluster 1a	AF547183	7	2				0	0	0	0	0	0	0	50	0	0	0	0	50	0	0	0	0	0	0	0	0	AF547183	AF547179	AF547182	AF547177	AF547180	AF547175	JQ807872
1032	Cluster 1a	JN830512	2	2				0	0	0	0	0	0	0	0	50	0	0	0	0	0	0	0	0	50	0	0	0	JN830512	AJ515374
1045	Cluster 1a	JQ040565	2	1				0	0	0	0	0	0	0	100	0	0	0	0	0	0	0	0	0	0	0	0	0	JQ040565	JQ040551
1840	Cluster 1a	AJ786698	1	1				0	0	0	0	0	0	0	0	0	0	0	0	0	0	0	0	0	100	0	0	0	AJ786698
1850	Cluster 1a	JQ040560	1	1				0	0	0	0	0	0	0	100	0	0	0	0	0	0	0	0	0	0	0	0	0	JQ040560
166	Cluster 1b, Crenothrix related	AJ786700	15	1				0	0	0	0	0	0	0	0	0	0	0	0	0	0	0	0	0	100	0	0	0	AJ786700	AJ786695	AJ786702	AJ786703	AJ786699	AJ786688	AJ786689	AJ786692	AJ786704	AJ786696	AJ786705	AJ786701	AJ786694	AJ786693	AJ786691
174	Cluster 1b, Crenothrix related	JN830491	14	6				0	0	0	0	0	0	0	0	16.6667	16.6667	0	0	16.6667	0	0	0	0	50	0	0	0	JN830491	AJ868242	AJ699313	AJ699310	AJ699314	AJ699318	AJ699308	JN830501	JN830493	JN830488	DQ008421	DQ008373	AF358041	JF798629
699	Cluster 1b, Crenothrix related	FR749700	3	1				0	0	0	0	0	0	0	0	0	0	0	0	0	0	0	100	0	0	0	0	0	FR749700	FR749705	FR749677
1028	Cluster 1b, Crenothrix related	AJ699317	2	1				0	0	0	0	0	0	0	0	0	0	0	0	0	0	0	0	0	100	0	0	0	AJ699317	AJ699315
1035	Cluster 1b, Crenothrix related	FR749707	2	1				0	0	0	0	0	0	0	0	0	0	0	0	0	0	0	100	0	0	0	0	0	FR749707	FR749680
1527	Cluster 1b, Crenothrix related	AJ786687	1	1				0	0	0	0	0	0	0	0	0	0	0	0	0	0	0	0	0	100	0	0	0	AJ786687
1763	Cluster 1b, Crenothrix related	KF757049	1	1				0	0	0	0	0	0	0	0	0	0	100	0	0	0	0	0	0	0	0	0	0	KF757049
1765	Cluster 1b, Crenothrix related	AJ699311	1	1				0	0	0	0	0	0	0	0	0	0	0	0	0	0	0	0	0	100	0	0	0	AJ699311
1755	Cluster 1c	AJ699309	1	1				0	0	0	0	0	0	0	0	0	0	0	0	0	0	0	0	0	100	0	0	0	AJ699309
175	Cluster 1d	AB222904	14	2				0	0	0	50	0	0	0	0	0	0	0	0	0	0	0	0	0	50	0	0	0	AB222904	AB222870	AB222868	AB222871	AB222869	AB222902	AB222688	AB222903	AB222905	AB222873	AB222872	AB222901	AB222685	AJ317934
349	Cluster 1d	EU723749	6	1				0	0	0	0	0	0	0	0	0	0	0	0	0	0	100	0	0	0	0	0	0	EU723749	EU723754	EU723747	EU723744	EU723755	EU723746
1630	Cluster 1e	EF623819	1	1				0	0	0	0	0	0	0	100	0	0	0	0	0	0	0	0	0	0	0	0	0	EF623819
1070	Cluster 1f	AJ564438	2	2				0	0	0	0	0	0	0	0	100	0	0	0	0	0	0	0	0	0	0	0	0	AJ564438	AJ515373
60	Cluster 1g	JN830454	31	1				0	0	0	0	0	0	0	0	0	0	0	0	0	0	0	0	0	100	0	0	0	JN830454	JN830515	JN830502	JN830463	JN830471	JN830472	JN830470	JN830490	JN830536	JN830504	JN830500	JN830498	JN830510	JN830458	JN830456	JN830483	JN830466	JN830509	JN830477	JN830508	JN830495
147	Cluster 1g	JN830451	16	2				0	0	0	0	0	50	0	0	0	0	0	0	0	0	0	0	0	50	0	0	0	JN830451	JN830474	JN830475	JN830452	JN830457	JN830489	JN830480	JN830462	JN830481	JN830479	JN830487	JN830468	JN830464	JN830465	KC844889	KC844913
1066	Cluster 1g	KF264987	2	2				0	0	0	0	0	0	0	0	0	0	50	0	0	0	0	0	0	50	0	0	0	KF264987	AJ868243
1067	Cluster 1g	JQ040557	2	1				0	0	0	0	0	0	0	100	0	0	0	0	0	0	0	0	0	0	0	0	0	JQ040557	JQ040554
653	Cluster 1h	AJ786690	3	1				0	0	0	0	0	0	0	0	0	0	0	0	0	0	0	0	0	100	0	0	0	AJ786690	AJ786706	AJ786697
1563	Cluster 1h	AJ699312	1	1				0	0	0	0	0	0	0	0	0	0	0	0	0	0	0	0	0	100	0	0	0	AJ699312
49	Cluster 1i	EF623818	37	2				0	0	0	0	0	0	0	100	0	0	0	0	0	0	0	0	0	0	0	0	0	EF623818	EF623793	EF623799	EF623798	EF623790	EF623787	EF623796	EF623781	EF623821	EF623811	EF623794	EF623822	EF623797	EF623820	EF623809	EF623802	EF623789	EF623764	EF623815	EF623816	EF623813
972	Cluster 1i	KC122304	2	2				0	0	0	0	0	0	0	0	0	0	0	0	0	0	0	0	0	50	50	0	0	KC122304	JQ838761
1467	Cluster 1i	AJ699316	1	1				0	0	0	0	0	0	0	0	0	0	0	0	0	0	0	0	0	100	0	0	0	AJ699316
1482	Cluster 1i	AB222867	1	1				0	0	0	100	0	0	0	0	0	0	0	0	0	0	0	0	0	0	0	0	0	AB222867
1484	Cluster 1i	AJ868244	1	1				0	0	0	0	0	0	0	0	0	0	0	0	0	0	0	0	0	100	0	0	0	AJ868244
1485	Cluster 1i	KC844903	1	1				0	0	0	0	0	100	0	0	0	0	0	0	0	0	0	0	0	0	0	0	0	KC844903
1491	Cluster 1i	DQ367742	1	1				0	0	0	0	0	0	0	100	0	0	0	0	0	0	0	0	0	0	0	0	0	DQ367742
1030	Cluster 1j	EU071110	2	2				0	0	0	0	0	0	0	0	50	0	0	0	0	0	0	0	50	0	0	0	0	EU071110	DQ008357
1793	Cluster 1j	KC923237	1	1				0	0	0	0	0	0	0	0	0	0	0	0	0	0	0	0	0	100	0	0	0	KC923237
1798	Cluster 1j	KC923238	1	1				0	0	0	0	0	0	0	0	0	0	0	0	0	0	0	0	0	100	0	0	0	KC923238
34	Cluster 1k	JN830537	47	6				0	0	0	0	0	0	0	0	50	0	0	0	16.6667	0	0	0	0	33.3333	0	0	0	JN830537	JN830560	JN830553	JN830548	JN830542	JN830549	JN830538	JN830543	JN830544	JN830556	JN830551	JN830555	JN830541	JN830547	JN830545	JN830563	JN830554	JN830557	JN830540	JN830546	AJ317931
1029	Cluster 1k	JN830570	2	1				0	0	0	0	0	0	0	0	0	0	0	0	0	0	0	0	0	100	0	0	0	JN830570	JN830564
1749	Cluster 1k	EU071107	1	1				0	0	0	0	0	0	0	0	0	0	0	0	0	0	0	0	100	0	0	0	0	EU071107
1753	Cluster 1k	KP238373	1	1				0	0	0	0	0	0	0	0	0	0	0	0	100	0	0	0	0	0	0	0	0	KP238373
1760	Cluster 1k	EU071116	1	1				0	0	0	0	0	0	0	0	0	0	0	0	0	0	0	0	100	0	0	0	0	EU071116
1762	Cluster 1k	JQ807873	1	1				0	0	0	0	0	0	0	100	0	0	0	0	0	0	0	0	0	0	0	0	0	JQ807873
87	Cluster 1l, Crenothrix related	KF264985	24	4				0	0	0	0	0	0	0	0	0	0	25	25	25	0	0	0	0	25	0	0	0	KF264985	KF264980	KF264979	KF264969	KF264977	KF264978	KF264971	JN591087	JN591062	KF264974	JN591071	JN591065	KF264989	KF264981	KF264972	KF264982	KF264988	KF264970	KF264975	KF264984	KF264976
91	Cluster 1l, Crenothrix related	JN830499	23	1				0	0	0	0	0	0	0	0	0	0	0	0	0	0	0	0	0	100	0	0	0	JN830499	JN830524	JN830503	JN830523	JN830497	JN830535	JN830514	JN830506	JN830516	JN830513	JN830530	JN830533	JN830507	JN830520	JN830526	JN830505	JN830529	JN830531	JN830496	JN830527	JN830519
706	Cluster 1l, Crenothrix related	AF547174	3	2				0	0	0	0	0	0	0	0	0	0	0	0	50	0	0	0	0	50	0	0	0	AF547174	AF547178	JN830571
1110	Cluster 1l, Crenothrix related	FN395328	1	1				0	0	0	0	0	0	0	0	0	0	0	0	0	0	0	100	0	0	0	0	0	FN395328
1195	Cluster 1l, Crenothrix related	KF264983	1	1				0	0	0	0	0	0	0	0	0	0	100	0	0	0	0	0	0	0	0	0	0	KF264983
1230	Cluster 1l, Crenothrix related	FN395327	1	1				0	0	0	0	0	0	0	0	0	0	0	0	0	0	0	100	0	0	0	0	0	FN395327
1739	Cluster 1l, Crenothrix related	AJ868245	1	1				0	0	0	0	0	0	0	0	0	0	0	0	0	0	0	0	0	100	0	0	0	AJ868245
44	Cluster 2a, TUSC	FR799333	41	3				0	0	0	0	0	0	0	0	0	0	33.3333	0	0	0	0	0	0	66.6667	0	0	0	FR799333	FR799368	FR799331	FR799345	FR799335	FR799356	FR799342	FR799349	FR799334	FR799364	FR799350	FR799359	FR799346	FR799351	FR799363	FR799348	FR799347	FR799352	AJ868247	FR799358	KF757042
179	Cluster 2a, TUSC	AJ579663	14	7				0	0	0	0	0	0	0	14.2857	0	14.2857	0	0	0	0	14.2857	14.2857	0	42.8571	0	0	0	AJ579663	LK052751	LK021542	KC817805	KC817762	KC817754	KC817625	KC817783	KC817667	AJ868248	KC817757	FR749690	KC817768	AJ699307
250	Cluster 2a, TUSC	EU723732	9	2				0	0	0	0	0	0	0	0	0	0	0	0	0	0	50	0	0	50	0	0	0	EU723732	EU723734	EU723740	EU723729	EU723730	EU723739	EU723733	EU723731	AJ868273
538	Cluster 2a, TUSC	FN394190	3	2				0	0	0	0	0	0	0	0	0	0	0	0	0	0	0	50	0	50	0	0	0	FN394190	FN394211	FR720146
769	Cluster 2a, TUSC	FR799362	2	1				0	0	0	0	0	0	0	0	0	0	0	0	0	0	0	0	0	100	0	0	0	FR799362	FR799339
774	Cluster 2a, TUSC	KC122276	2	2				0	0	0	0	0	0	0	0	0	0	0	0	0	0	0	0	0	50	50	0	0	KC122276	JQ838688
2303	Cluster 2a, TUSC	FR799337	1	1				0	0	0	0	0	0	0	0	0	0	0	0	0	0	0	0	0	100	0	0	0	FR799337
2314	Cluster 2a, TUSC	AJ868282	1	1				0	0	0	0	0	0	0	0	0	0	0	0	0	0	0	0	0	100	0	0	0	AJ868282
2330	Cluster 2a, TUSC	FR720148	1	1				0	0	0	0	0	0	0	0	0	0	0	0	0	0	0	100	0	0	0	0	0	FR720148
2255	Cluster 2b	FN393965	1	1				0	0	0	0	0	0	0	0	0	0	0	0	0	0	0	0	0	100	0	0	0	FN393965
210	Cluster 2c	JQ838750	11	2				0	0	0	0	0	0	0	0	0	0	0	0	0	0	0	0	0	50	50	0	0	JQ838750	KC122308	JQ838724	JQ838722	KC122303	JQ838745	JQ838734	KC122310	JQ838735	KC122305	JQ838828
2246	Cluster 2d	FJ970560	1	1				0	0	0	0	0	0	0	0	0	0	0	0	0	0	0	0	0	100	0	0	0	FJ970560
536	Cluster 2e, TUSC	FJ970534	3	1				0	0	0	0	0	0	0	0	0	0	0	0	0	0	0	0	0	100	0	0	0	FJ970534	FJ970528	FJ970569
535	Cluster 2f	FR720149	3	1				0	0	0	0	0	0	0	0	0	0	0	0	0	0	0	100	0	0	0	0	0	FR720149	FR720147	FR720145
1068	Cluster 2f	FN600010	2	2				0	0	0	0	0	0	0	0	0	0	0	50	0	0	0	0	0	50	0	0	0	FN600010	AJ868246
1071	Cluster 2f	FR720151	2	1				0	0	0	0	0	0	0	0	0	0	0	0	0	0	0	100	0	0	0	0	0	FR720151	FR720150
2172	Cluster 2f	DQ367738	1	1				0	0	0	0	0	0	0	100	0	0	0	0	0	0	0	0	0	0	0	0	0	DQ367738
2337	Cluster 2g	AJ868278	1	1				0	0	0	0	0	0	0	0	0	0	0	0	0	0	0	0	0	100	0	0	0	AJ868278
2268	Cluster 2h	FJ529744	1	1				0	0	0	0	0	0	0	0	0	0	0	0	0	0	0	0	0	100	0	0	0	FJ529744
2155	Cluster 2i	EU723750	1	1				0	0	0	0	0	0	0	0	0	0	0	0	0	0	100	0	0	0	0	0	0	EU723750
564	Cluster 2j	EU723743	3	1				0	0	0	0	0	0	0	0	0	0	0	0	0	0	100	0	0	0	0	0	0	EU723743	EU723741	EU723742
746	Cluster 4a	AM410177	2	1				0	0	0	0	0	0	0	0	100	0	0	0	0	0	0	0	0	0	0	0	0	AM410177	AM410174
2213	Cluster 4b	AY662384	1	1				0	0	0	0	0	0	0	0	0	0	0	0	0	0	0	0	0	100	0	0	0	AY662384
2222	Cluster 4c	EU647297	1	1				0	0	0	0	0	0	0	0	0	0	0	0	0	0	0	0	100	0	0	0	0	EU647297
196	Cluster 4d, MO3	FR720237	12	2				0	0	0	0	0	0	0	0	0	0	0	0	0	0	0	50	0	50	0	0	0	FR720237	FR720259	FR720219	FR720233	FR720251	FR720223	FR720247	FR720238	FR720224	FR720252	AJ868259	FR720297
450	Cluster 4d, MO3	EU647282	4	1				0	0	0	0	0	0	0	0	0	0	0	0	0	0	0	0	100	0	0	0	0	EU647282	EU647289	EU647268	EU647260
463	Cluster 4d, MO3	EU071099	4	2				0	0	0	0	0	0	0	0	0	0	0	0	0	0	0	0	50	0	0	0	50	EU071099	GQ857568	GQ857575	GQ857565
757	Cluster 4d, MO3	EU071108	2	1				0	0	0	0	0	0	0	0	0	0	0	0	0	0	0	0	100	0	0	0	0	EU071108	EU071102
761	Cluster 4d, MO3	EU071106	2	1				0	0	0	0	0	0	0	0	0	0	0	0	0	0	0	0	100	0	0	0	0	EU071106	EU071103
2219	Cluster 4d, MO3	AF283229	1	1				0	0	0	0	0	0	0	0	0	0	0	100	0	0	0	0	0	0	0	0	0	AF283229
2238	Cluster 4d, MO3	EU071101	1	1				0	0	0	0	0	0	0	0	0	0	0	0	0	0	0	0	100	0	0	0	0	EU071101
675	CM30a	EU131058	3	1				0	0	0	0	0	0	0	0	0	0	0	0	0	100	0	0	0	0	0	0	0	EU131058	EU131046	EU131050
496	CM30b	KJ207219	4	1				0	0	0	0	0	0	0	0	0	0	0	0	0	0	100	0	0	0	0	0	0	KJ207219	KJ207215	KJ207217	KJ207214
1919	CM30b	KJ207218	1	1				0	0	0	0	0	0	0	0	0	0	0	0	0	0	100	0	0	0	0	0	0	KJ207218
2153	CM30c	KJ411203	1	1				0	0	0	0	0	0	0	100	0	0	0	0	0	0	0	0	0	0	0	0	0	KJ411203
1892	CM32	EU131059	1	1				0	0	0	0	0	0	0	0	0	0	0	0	0	100	0	0	0	0	0	0	0	EU131059
82	Crenothrix	FN597172	25	4				0	0	0	0	0	50	0	25	25	0	0	0	0	0	0	0	0	0	0	0	0	FN597172	FN597176	FN597167	FN597182	KC844885	FN597149	FN597168	KC844911	FN597166	FN597163	FN597165	FN597164	KC844909	KC844902	FN597181	FN597150	FN597178	DQ008437	DQ008400	DQ008369	DQ008397
418	Crenothrix	DQ295902	5	2	y	y		0	0	0	0	0	0	0	0	100	0	0	0	0	0	0	0	0	0	0	0	0	DQ295904	DQ295902	DQ295903	DQ008438	DQ008398
472	Crenothrix	DQ295899	4	2	y	y		0	0	0	0	0	0	0	0	100	0	0	0	0	0	0	0	0	0	0	0	0	DQ295901	DQ295899	DQ295900	AJ564440
477	Crenothrix	KC844910	4	4				0	0	0	0	0	25	0	0	0	0	0	0	0	0	0	25	25	25	0	0	0	KC844910	FN395324	EU071122	AF264136
117	Crenothrix like 1	JN591203	19	2				0	0	0	50	0	0	0	0	0	0	0	50	0	0	0	0	0	0	0	0	0	JN591203	JN591219	JN591201	JN591212	JN591215	JN591194	JN591180	JN591208	JN591216	JN591214	JN591189	JN591199	JN591086	JN591085	AB222896	AB222895	JN591175	JN591183	JN591193
1041	Crenothrix like 1	KF264986	2	1				0	0	0	0	0	0	0	0	0	0	100	0	0	0	0	0	0	0	0	0	0	KF264986	KF264968
1420	Crenothrix like 1	AB222928	1	1				0	0	0	100	0	0	0	0	0	0	0	0	0	0	0	0	0	0	0	0	0	AB222928
106	Crenothrix like 2	FN394194	21	1				0	0	0	0	0	0	0	0	0	0	0	0	0	0	0	0	0	100	0	0	0	FN394194	FN394204	FN394213	FN394198	FN394200	FN394208	FN394214	FN394207	FN394199	FN394185	FN394206	FN394195	FN394187	FN394210	FN394196	FN394192	FN394205	FN394186	FN394188	FN394203	FN394193
1252	Crenothrix like 2	FN394202	1	1				0	0	0	0	0	0	0	0	0	0	0	0	0	0	0	0	0	100	0	0	0	FN394202
368	Crenothrix like 3	AB222930	5	1				0	0	0	100	0	0	0	0	0	0	0	0	0	0	0	0	0	0	0	0	0	AB222930	AB222695	AB222684	AB222932	AB222929
1258	Crenothrix like 3	AB222931	1	1				0	0	0	100	0	0	0	0	0	0	0	0	0	0	0	0	0	0	0	0	0	AB222931
1259	Crenothrix like 3	JF706214	1	1				0	0	0	0	0	100	0	0	0	0	0	0	0	0	0	0	0	0	0	0	0	JF706214
1260	Crenothrix like 3	JF706213	1	1				0	0	0	0	0	100	0	0	0	0	0	0	0	0	0	0	0	0	0	0	0	JF706213
1080	Crenothrix like 4	LK052740	2	1				0	0	0	0	0	0	0	100	0	0	0	0	0	0	0	0	0	0	0	0	0	LK052740	LK021624
1061	Crenothrix, uncultured	AY080943	2	2				0	0	0	0	0	0	0	0	0	0	0	0	0	0	0	0	0	100	0	0	0	AY080943	AF264131
1103	Crenothrix, uncultured	DQ367741	1	1				0	0	0	0	0	0	0	100	0	0	0	0	0	0	0	0	0	0	0	0	0	DQ367741
1158	Crenothrix, uncultured	AB222694	1	1				0	0	0	100	0	0	0	0	0	0	0	0	0	0	0	0	0	0	0	0	0	AB222694
1721	Crenothrix, uncultured	DQ984193	1	1				0	0	0	0	0	0	0	0	0	0	0	0	0	0	0	0	0	0	0	0	100	DQ984193
1162	deep-sea cluster 1a	AB089968	1	1				0	0	100	0	0	0	0	0	0	0	0	0	0	0	0	0	0	0	0	0	0	AB089968
1226	deep-sea cluster 1b	AB089970	1	1				0	0	100	0	0	0	0	0	0	0	0	0	0	0	0	0	0	0	0	0	0	AB089970
1227	deep-sea cluster 1c	AB089972	1	1				0	0	100	0	0	0	0	0	0	0	0	0	0	0	0	0	0	0	0	0	0	AB089972
180	deep-sea cluster 1d	AB062137	13	4				25	25	25	25	0	0	0	0	0	0	0	0	0	0	0	0	0	0	0	0	0	AB062137	JN990407	AB089967	AB089965	AB276026	AB089979	JN990408	AB089966	AB089981	AB089978	AB089969	AB089980	AB089963
306	deep-sea cluster 1d	JN990409	7	3				33.3333	33.3333	33.3333	0	0	0	0	0	0	0	0	0	0	0	0	0	0	0	0	0	0	JN990409	DQ514649	DQ514625	KC751407	DQ514644	KC751397	JN990402
338	deep-sea cluster 1d	KC751380	6	2				50	50	0	0	0	0	0	0	0	0	0	0	0	0	0	0	0	0	0	0	0	KC751380	JN990397	KC751411	KC751393	KC751381	KC751388
367	deep-sea cluster 1d	JN990399	5	2				50	50	0	0	0	0	0	0	0	0	0	0	0	0	0	0	0	0	0	0	0	JN990399	KC751355	KC751387	KC751403	KC751390
425	deep-sea cluster 1d	KC751350	5	3				33.3333	66.6667	0	0	0	0	0	0	0	0	0	0	0	0	0	0	0	0	0	0	0	KC751350	KC751398	JN990390	GU584271	KC751399
673	deep-sea cluster 1d	KC751408	3	2				50	50	0	0	0	0	0	0	0	0	0	0	0	0	0	0	0	0	0	0	0	KC751408	JN990406	JN990387
678	deep-sea cluster 1d	KC751409	3	2				50	50	0	0	0	0	0	0	0	0	0	0	0	0	0	0	0	0	0	0	0	KC751409	JN990392	JN990401
862	deep-sea cluster 1d	FR865039	2	2				0	0	0	100	0	0	0	0	0	0	0	0	0	0	0	0	0	0	0	0	0	FR865039	AY945761
863	deep-sea cluster 1d	KC751385	2	1				100	0	0	0	0	0	0	0	0	0	0	0	0	0	0	0	0	0	0	0	0	KC751385	KC751373
866	deep-sea cluster 1d	KC751395	2	2				50	50	0	0	0	0	0	0	0	0	0	0	0	0	0	0	0	0	0	0	0	KC751395	JN990396
894	deep-sea cluster 1d	JN021262	2	2				0	0	0	100	0	0	0	0	0	0	0	0	0	0	0	0	0	0	0	0	0	JN021262	AM236332
1091	deep-sea cluster 1d	AM402965	1	1				0	0	0	100	0	0	0	0	0	0	0	0	0	0	0	0	0	0	0	0	0	AM402965
1092	deep-sea cluster 1d	KC751406	1	1				100	0	0	0	0	0	0	0	0	0	0	0	0	0	0	0	0	0	0	0	0	KC751406
1100	deep-sea cluster 1d	AM283467	1	1				0	0	0	100	0	0	0	0	0	0	0	0	0	0	0	0	0	0	0	0	0	AM283467
1102	deep-sea cluster 1d	AM412506	1	1				0	0	0	100	0	0	0	0	0	0	0	0	0	0	0	0	0	0	0	0	0	AM412506
1115	deep-sea cluster 1d	JN990404	1	1				0	100	0	0	0	0	0	0	0	0	0	0	0	0	0	0	0	0	0	0	0	JN990404
1117	deep-sea cluster 1d	JN990385	1	1				0	100	0	0	0	0	0	0	0	0	0	0	0	0	0	0	0	0	0	0	0	JN990385
1118	deep-sea cluster 1d	GU584245	1	1				0	100	0	0	0	0	0	0	0	0	0	0	0	0	0	0	0	0	0	0	0	GU584245
1136	deep-sea cluster 1d	JN990382	1	1				0	100	0	0	0	0	0	0	0	0	0	0	0	0	0	0	0	0	0	0	0	JN990382
1198	deep-sea cluster 1d	AB089975	1	1				0	0	100	0	0	0	0	0	0	0	0	0	0	0	0	0	0	0	0	0	0	AB089975
1200	deep-sea cluster 1d	AB089977	1	1				0	0	100	0	0	0	0	0	0	0	0	0	0	0	0	0	0	0	0	0	0	AB089977
1203	deep-sea cluster 1d	AB089964	1	1				0	0	100	0	0	0	0	0	0	0	0	0	0	0	0	0	0	0	0	0	0	AB089964
1208	deep-sea cluster 1d	AB089971	1	1				0	0	100	0	0	0	0	0	0	0	0	0	0	0	0	0	0	0	0	0	0	AB089971
1228	deep-sea cluster 1d	AB089974	1	1				0	0	100	0	0	0	0	0	0	0	0	0	0	0	0	0	0	0	0	0	0	AB089974
1229	deep-sea cluster 1d	AB089961	1	1				0	0	100	0	0	0	0	0	0	0	0	0	0	0	0	0	0	0	0	0	0	AB089961
1238	deep-sea cluster 1d	AB089976	1	1				0	0	100	0	0	0	0	0	0	0	0	0	0	0	0	0	0	0	0	0	0	AB089976
1201	deep-sea cluster 1e	AB089962	1	1				0	0	100	0	0	0	0	0	0	0	0	0	0	0	0	0	0	0	0	0	0	AB089962
1224	deep-sea cluster 1f	AB089973	1	1				0	0	100	0	0	0	0	0	0	0	0	0	0	0	0	0	0	0	0	0	0	AB089973
785	deep-sea cluster 1g	FN650301	2	2				0	0	50	50	0	0	0	0	0	0	0	0	0	0	0	0	0	0	0	0	0	FN650301	AM412505
344	deep-sea cluster 1h	GU584256	6	1				0	100	0	0	0	0	0	0	0	0	0	0	0	0	0	0	0	0	0	0	0	GU584256	GU584258	GU584257	GU584255	GU584244	GU584231
1430	deep-sea cluster 2a	AB794880	1	1				0	0	0	100	0	0	0	0	0	0	0	0	0	0	0	0	0	0	0	0	0	AB794880
15	deep-sea cluster 2b	KJ175691	77	1				100	0	0	0	0	0	0	0	0	0	0	0	0	0	0	0	0	0	0	0	0	KJ175691	KJ175692	KJ175651	KJ175647	KJ175657	KJ175627	KJ175635	KJ175631	KJ175644	KJ175689	KJ175646	KJ175641	KJ175686	KJ175653	KJ175636	KJ175670	KJ175679	KJ175655	KJ175695	KJ175628	KJ175680
870	deep-sea cluster 2c	GU433658	2	2				0	0	100	0	0	0	0	0	0	0	0	0	0	0	0	0	0	0	0	0	0	GU433658	AB451508
1370	deep-sea cluster 2d	AB451521	1	1				0	0	100	0	0	0	0	0	0	0	0	0	0	0	0	0	0	0	0	0	0	AB451521
1371	deep-sea cluster 2e	KC751370	1	1				100	0	0	0	0	0	0	0	0	0	0	0	0	0	0	0	0	0	0	0	0	KC751370
1372	deep-sea cluster 2f, PS 80	AB176938	1	1				100	0	0	0	0	0	0	0	0	0	0	0	0	0	0	0	0	0	0	0	0	AB176938
1374	deep-sea cluster 2f, PS 80	KC751357	1	1				100	0	0	0	0	0	0	0	0	0	0	0	0	0	0	0	0	0	0	0	0	KC751357
1375	deep-sea cluster 2f, PS 80	AF211872	1	1				0	100	0	0	0	0	0	0	0	0	0	0	0	0	0	0	0	0	0	0	0	AF211872
300	deep-sea cluster 2g	KJ543506	7	3				100	0	0	0	0	0	0	0	0	0	0	0	0	0	0	0	0	0	0	0	0	KJ543506	HQ738566	KJ543509	KJ543512	FJ858349	HQ738557	HQ738561
1376	deep-sea cluster 2g	GU584243	1	1				0	100	0	0	0	0	0	0	0	0	0	0	0	0	0	0	0	0	0	0	0	GU584243
1377	deep-sea cluster 2g	AY354047	1	1				0	0	100	0	0	0	0	0	0	0	0	0	0	0	0	0	0	0	0	0	0	AY354047
1381	deep-sea cluster 2h	FN650296	1	1				0	0	100	0	0	0	0	0	0	0	0	0	0	0	0	0	0	0	0	0	0	FN650296
872	deep-sea cluster 2i	FN650302	2	1				0	0	100	0	0	0	0	0	0	0	0	0	0	0	0	0	0	0	0	0	0	FN650302	FN650299
1382	deep-sea cluster 2i	FN650294	1	1				0	0	100	0	0	0	0	0	0	0	0	0	0	0	0	0	0	0	0	0	0	FN650294
287	deep-sea cluster 2j	KJ175617	7	1				100	0	0	0	0	0	0	0	0	0	0	0	0	0	0	0	0	0	0	0	0	KJ175617	KJ175596	KJ175575	KJ175562	KJ175587	KJ175576	KJ175611
873	deep-sea cluster 2j	KJ175696	2	1				100	0	0	0	0	0	0	0	0	0	0	0	0	0	0	0	0	0	0	0	0	KJ175696	KJ175687
1384	deep-sea cluster 2j	GU584246	1	1				0	100	0	0	0	0	0	0	0	0	0	0	0	0	0	0	0	0	0	0	0	GU584246
498	deep-sea cluster 2k	EU982951	4	1				100	0	0	0	0	0	0	0	0	0	0	0	0	0	0	0	0	0	0	0	0	EU982951	EU982946	EU982947	EU982943
1388	deep-sea cluster 2k	EU982975	1	1				100	0	0	0	0	0	0	0	0	0	0	0	0	0	0	0	0	0	0	0	0	EU982975
1354	deep-sea cluster 2l	GU584269	1	1				0	100	0	0	0	0	0	0	0	0	0	0	0	0	0	0	0	0	0	0	0	GU584269
1342	deep-sea cluster 2m	GU584229	1	1				0	100	0	0	0	0	0	0	0	0	0	0	0	0	0	0	0	0	0	0	0	GU584229
876	deep-sea cluster 2n	AB794869	2	1				0	0	0	100	0	0	0	0	0	0	0	0	0	0	0	0	0	0	0	0	0	AB794869	AB794868
1344	deep-sea cluster 2n	AB794870	1	1				0	0	0	100	0	0	0	0	0	0	0	0	0	0	0	0	0	0	0	0	0	AB794870
1356	deep-sea cluster 2o	AB794872	1	1				0	0	0	100	0	0	0	0	0	0	0	0	0	0	0	0	0	0	0	0	0	AB794872
1357	deep-sea cluster 2p	AB451514	1	1				0	0	100	0	0	0	0	0	0	0	0	0	0	0	0	0	0	0	0	0	0	AB451514
694	deep-sea cluster 2q	KC751391	3	2				50	0	50	0	0	0	0	0	0	0	0	0	0	0	0	0	0	0	0	0	0	KC751391	KC751354	DQ514640
1343	deep-sea cluster 2q	JN990380	1	1				0	100	0	0	0	0	0	0	0	0	0	0	0	0	0	0	0	0	0	0	0	JN990380
1358	deep-sea cluster 2q	AB451516	1	1				0	0	100	0	0	0	0	0	0	0	0	0	0	0	0	0	0	0	0	0	0	AB451516
1359	deep-sea cluster 2q	AB451522	1	1				0	0	100	0	0	0	0	0	0	0	0	0	0	0	0	0	0	0	0	0	0	AB451522
1360	deep-sea cluster 2q	AB176936	1	1				100	0	0	0	0	0	0	0	0	0	0	0	0	0	0	0	0	0	0	0	0	AB176936
1363	deep-sea cluster 2q	KC751371	1	1				100	0	0	0	0	0	0	0	0	0	0	0	0	0	0	0	0	0	0	0	0	KC751371
1364	deep-sea cluster 2q	GU584240	1	1				0	100	0	0	0	0	0	0	0	0	0	0	0	0	0	0	0	0	0	0	0	GU584240
1365	deep-sea cluster 2q	AB176935	1	1				100	0	0	0	0	0	0	0	0	0	0	0	0	0	0	0	0	0	0	0	0	AB176935
1379	deep-sea cluster 2q	EU444853	1	1				100	0	0	0	0	0	0	0	0	0	0	0	0	0	0	0	0	0	0	0	0	EU444853
37	deep-sea cluster 2r	EU983001	43	6				50	33.3333	0	16.6667	0	0	0	0	0	0	0	0	0	0	0	0	0	0	0	0	0	EU983001	EU982993	EU982956	EU982989	EU982983	EU982988	EU982999	EU983000	EU982955	EU982958	EU982960	EU982984	EU982990	EU982998	EU982985	EU982973	EU982961	EU982963	EU982959	EU982962	EU982969
135	deep-sea cluster 2r	EU982954	17	1				100	0	0	0	0	0	0	0	0	0	0	0	0	0	0	0	0	0	0	0	0	EU982954	EU982994	EU982991	EU982971	EU982992	EU982980	EU982987	EU982952	EU982982	EU982977	EU982981	EU982979	EU982967	EU982978	EU982944	EU982948	EU982945
273	deep-sea cluster 2r	EU983003	8	2				50	50	0	0	0	0	0	0	0	0	0	0	0	0	0	0	0	0	0	0	0	EU983003	EU983004	EU982968	EU982949	EU983002	EU982970	EU982966	JN990400
454	deep-sea cluster 2r	EU983005	4	2				100	0	0	0	0	0	0	0	0	0	0	0	0	0	0	0	0	0	0	0	0	EU983005	EU983006	EU982976	EU444866
874	deep-sea cluster 2r	EU982974	2	2				100	0	0	0	0	0	0	0	0	0	0	0	0	0	0	0	0	0	0	0	0	EU982974	EU444839
1348	deep-sea cluster 2r	EU982965	1	1				100	0	0	0	0	0	0	0	0	0	0	0	0	0	0	0	0	0	0	0	0	EU982965
1349	deep-sea cluster 2r	AB451510	1	1				0	0	100	0	0	0	0	0	0	0	0	0	0	0	0	0	0	0	0	0	0	AB451510
1350	deep-sea cluster 2r	EU444851	1	1				100	0	0	0	0	0	0	0	0	0	0	0	0	0	0	0	0	0	0	0	0	EU444851
1351	deep-sea cluster 2r	AB451512	1	1				0	0	100	0	0	0	0	0	0	0	0	0	0	0	0	0	0	0	0	0	0	AB451512
1352	deep-sea cluster 2r	AB176937	1	1				100	0	0	0	0	0	0	0	0	0	0	0	0	0	0	0	0	0	0	0	0	AB176937
1353	deep-sea cluster 2r	AB451505	1	1				0	0	100	0	0	0	0	0	0	0	0	0	0	0	0	0	0	0	0	0	0	AB451505
1392	deep-sea cluster 2r	EU982972	1	1				100	0	0	0	0	0	0	0	0	0	0	0	0	0	0	0	0	0	0	0	0	EU982972
1393	deep-sea cluster 2r	EU983007	1	1				100	0	0	0	0	0	0	0	0	0	0	0	0	0	0	0	0	0	0	0	0	EU983007
1404	deep-sea cluster 2r	KC751374	1	1				100	0	0	0	0	0	0	0	0	0	0	0	0	0	0	0	0	0	0	0	0	KC751374
1440	deep-sea cluster 2r	EU982997	1	1				100	0	0	0	0	0	0	0	0	0	0	0	0	0	0	0	0	0	0	0	0	EU982997
1439	deep-sea cluster 2s	EU444862	1	1				100	0	0	0	0	0	0	0	0	0	0	0	0	0	0	0	0	0	0	0	0	EU444862
286	deep-sea cluster 2t	GU584296	7	2				50	50	0	0	0	0	0	0	0	0	0	0	0	0	0	0	0	0	0	0	0	GU584296	GU584267	GU584294	GU584295	GU584292	GU584241	AB176934
410	deep-sea cluster 2t	AM412504	5	2				0	0	50	50	0	0	0	0	0	0	0	0	0	0	0	0	0	0	0	0	0	AM412504	FN650303	AM412502	AM412503	FN650298
484	deep-sea cluster 2t	KC751404	4	2				50	50	0	0	0	0	0	0	0	0	0	0	0	0	0	0	0	0	0	0	0	KC751404	JN990393	JN990388	JN990381
497	deep-sea cluster 2t	AB794876	4	1				0	0	0	100	0	0	0	0	0	0	0	0	0	0	0	0	0	0	0	0	0	AB794876	AB794883	AB794873	AB794874
768	deep-sea cluster 2t	GU584272	2	1				0	100	0	0	0	0	0	0	0	0	0	0	0	0	0	0	0	0	0	0	0	GU584272	GU584268
877	deep-sea cluster 2t	AB794871	2	1				0	0	0	100	0	0	0	0	0	0	0	0	0	0	0	0	0	0	0	0	0	AB794871	AB794866
1422	deep-sea cluster 2t	AB794882	1	1				0	0	0	100	0	0	0	0	0	0	0	0	0	0	0	0	0	0	0	0	0	AB794882
1423	deep-sea cluster 2t	AB794881	1	1				0	0	0	100	0	0	0	0	0	0	0	0	0	0	0	0	0	0	0	0	0	AB794881
1424	deep-sea cluster 2t	JN990394	1	1				0	100	0	0	0	0	0	0	0	0	0	0	0	0	0	0	0	0	0	0	0	JN990394
1425	deep-sea cluster 2t	EU444857	1	1				100	0	0	0	0	0	0	0	0	0	0	0	0	0	0	0	0	0	0	0	0	EU444857
1426	deep-sea cluster 2t	AB794867	1	1				0	0	0	100	0	0	0	0	0	0	0	0	0	0	0	0	0	0	0	0	0	AB794867
1433	deep-sea cluster 2t	AB794879	1	1				0	0	0	100	0	0	0	0	0	0	0	0	0	0	0	0	0	0	0	0	0	AB794879
1434	deep-sea cluster 2t	JN990398	1	1				0	100	0	0	0	0	0	0	0	0	0	0	0	0	0	0	0	0	0	0	0	JN990398
2083	deep-sea cluster 2u	AB451509	1	1				0	0	100	0	0	0	0	0	0	0	0	0	0	0	0	0	0	0	0	0	0	AB451509
2049	deep-sea cluster 2w	AB451511	1	1				0	0	100	0	0	0	0	0	0	0	0	0	0	0	0	0	0	0	0	0	0	AB451511
2050	deep-sea cluster 2w	AB451506	1	1				0	0	100	0	0	0	0	0	0	0	0	0	0	0	0	0	0	0	0	0	0	AB451506
2051	deep-sea cluster 2w	AB451507	1	1				0	0	100	0	0	0	0	0	0	0	0	0	0	0	0	0	0	0	0	0	0	AB451507
2048	deep-sea cluster 2x	AB451518	1	1				0	0	100	0	0	0	0	0	0	0	0	0	0	0	0	0	0	0	0	0	0	AB451518
618	deep-sea cluster 3a	EU417482	3	1				100	0	0	0	0	0	0	0	0	0	0	0	0	0	0	0	0	0	0	0	0	EU417482	EU417475	EU417468
835	deep-sea cluster 3aa	KC751396	2	1				100	0	0	0	0	0	0	0	0	0	0	0	0	0	0	0	0	0	0	0	0	KC751396	KC751360
1685	deep-sea cluster 3aa	DQ514646	1	1				0	0	100	0	0	0	0	0	0	0	0	0	0	0	0	0	0	0	0	0	0	DQ514646
1667	deep-sea cluster 3b	KC751405	1	1				100	0	0	0	0	0	0	0	0	0	0	0	0	0	0	0	0	0	0	0	0	KC751405
1399	deep-sea cluster 3c	AY354048	1	1				0	0	100	0	0	0	0	0	0	0	0	0	0	0	0	0	0	0	0	0	0	AY354048
1398	deep-sea cluster 3d	KC751351	1	1				100	0	0	0	0	0	0	0	0	0	0	0	0	0	0	0	0	0	0	0	0	KC751351
1397	deep-sea cluster 3e	JX648580	1	1				0	0	0	0	0	0	0	0	0	0	0	0	0	0	100	0	0	0	0	0	0	JX648580
1727	deep-sea cluster 3f	EU444861	1	1				100	0	0	0	0	0	0	0	0	0	0	0	0	0	0	0	0	0	0	0	0	EU444861
1728	deep-sea cluster 3f	KC751410	1	1				100	0	0	0	0	0	0	0	0	0	0	0	0	0	0	0	0	0	0	0	0	KC751410
1729	deep-sea cluster 3g	EU417479	1	1				100	0	0	0	0	0	0	0	0	0	0	0	0	0	0	0	0	0	0	0	0	EU417479
1730	deep-sea cluster 3h	EU444864	1	1				100	0	0	0	0	0	0	0	0	0	0	0	0	0	0	0	0	0	0	0	0	EU444864
1731	deep-sea cluster 3h	GU584259	1	1				0	100	0	0	0	0	0	0	0	0	0	0	0	0	0	0	0	0	0	0	0	GU584259
458	deep-sea cluster 3i	GU584253	4	1				0	100	0	0	0	0	0	0	0	0	0	0	0	0	0	0	0	0	0	0	0	GU584253	GU584254	GU584230	GU584242
709	deep-sea cluster 3i	AB176933	3	2				100	0	0	0	0	0	0	0	0	0	0	0	0	0	0	0	0	0	0	0	0	AB176933	EU444870	EU444856
838	deep-sea cluster 3i	EU983009	2	2				100	0	0	0	0	0	0	0	0	0	0	0	0	0	0	0	0	0	0	0	0	EU983009	EU444865
1732	deep-sea cluster 3i	EU444858	1	1				100	0	0	0	0	0	0	0	0	0	0	0	0	0	0	0	0	0	0	0	0	EU444858
1736	deep-sea cluster 3i	EU444863	1	1				100	0	0	0	0	0	0	0	0	0	0	0	0	0	0	0	0	0	0	0	0	EU444863
1740	deep-sea cluster 3j	AB451515	1	1				0	0	100	0	0	0	0	0	0	0	0	0	0	0	0	0	0	0	0	0	0	AB451515
1741	deep-sea cluster 3j	EU444874	1	1				100	0	0	0	0	0	0	0	0	0	0	0	0	0	0	0	0	0	0	0	0	EU444874
1742	deep-sea cluster 3k	AY354043	1	1				0	0	100	0	0	0	0	0	0	0	0	0	0	0	0	0	0	0	0	0	0	AY354043
1744	deep-sea cluster 3l	EU417492	1	1				100	0	0	0	0	0	0	0	0	0	0	0	0	0	0	0	0	0	0	0	0	EU417492
701	deep-sea cluster 3m	GU115832	3	1				0	0	100	0	0	0	0	0	0	0	0	0	0	0	0	0	0	0	0	0	0	GU115832	GU115831	GU115830
1745	deep-sea cluster 3m	AB451519	1	1				0	0	100	0	0	0	0	0	0	0	0	0	0	0	0	0	0	0	0	0	0	AB451519
1746	deep-sea cluster 3m	AB451517	1	1				0	0	100	0	0	0	0	0	0	0	0	0	0	0	0	0	0	0	0	0	0	AB451517
839	deep-sea cluster 3n	DQ514627	2	1				0	0	100	0	0	0	0	0	0	0	0	0	0	0	0	0	0	0	0	0	0	DQ514627	DQ514619
1711	deep-sea cluster 3n	DQ514624	1	1				0	0	100	0	0	0	0	0	0	0	0	0	0	0	0	0	0	0	0	0	0	DQ514624
308	deep-sea cluster 3o	KC751401	7	3				66.6667	0	33.3333	0	0	0	0	0	0	0	0	0	0	0	0	0	0	0	0	0	0	KC751401	DQ514617	EU444850	DQ514621	DQ518571	DQ518573	DQ514628
840	deep-sea cluster 3o	KC751384	2	2				100	0	0	0	0	0	0	0	0	0	0	0	0	0	0	0	0	0	0	0	0	KC751384	EU444868
841	deep-sea cluster 3o	KC751372	2	1				100	0	0	0	0	0	0	0	0	0	0	0	0	0	0	0	0	0	0	0	0	KC751372	KC751349
851	deep-sea cluster 3o	DQ518575	2	1				0	0	100	0	0	0	0	0	0	0	0	0	0	0	0	0	0	0	0	0	0	DQ518575	DQ514633
880	deep-sea cluster 3o	DQ518572	2	1				0	0	100	0	0	0	0	0	0	0	0	0	0	0	0	0	0	0	0	0	0	DQ518572	DQ514634
1702	deep-sea cluster 3o	DQ518574	1	1				0	0	100	0	0	0	0	0	0	0	0	0	0	0	0	0	0	0	0	0	0	DQ518574
1703	deep-sea cluster 3o	DQ518567	1	1				0	0	100	0	0	0	0	0	0	0	0	0	0	0	0	0	0	0	0	0	0	DQ518567
1704	deep-sea cluster 3o	DQ518570	1	1				0	0	100	0	0	0	0	0	0	0	0	0	0	0	0	0	0	0	0	0	0	DQ518570
1705	deep-sea cluster 3o	EU444872	1	1				100	0	0	0	0	0	0	0	0	0	0	0	0	0	0	0	0	0	0	0	0	EU444872
1707	deep-sea cluster 3o	DQ514643	1	1				0	0	100	0	0	0	0	0	0	0	0	0	0	0	0	0	0	0	0	0	0	DQ514643
1708	deep-sea cluster 3o	DQ514630	1	1				0	0	100	0	0	0	0	0	0	0	0	0	0	0	0	0	0	0	0	0	0	DQ514630
1709	deep-sea cluster 3o	DQ514631	1	1				0	0	100	0	0	0	0	0	0	0	0	0	0	0	0	0	0	0	0	0	0	DQ514631
1719	deep-sea cluster 3o	DQ518566	1	1				0	0	100	0	0	0	0	0	0	0	0	0	0	0	0	0	0	0	0	0	0	DQ518566
19	deep-sea cluster 3p, OPU3	HQ738567	70	5				100	0	0	0	0	0	0	0	0	0	0	0	0	0	0	0	0	0	0	0	0	HQ738567	FJ858322	FJ858314	KJ543514	KJ543521	FJ858344	FJ858296	FJ858284	FJ858369	HQ738560	FJ858291	FJ858295	FJ858280	FJ858341	FJ858300	FJ858323	FJ858274	FJ858302	HQ738563	FJ858298	FJ858359
156	deep-sea cluster 3p, OPU3	FJ858360	16	5				100	0	0	0	0	0	0	0	0	0	0	0	0	0	0	0	0	0	0	0	0	FJ858360	FJ858357	FJ858356	FJ858350	FJ858278	FJ858342	FJ858340	FJ858282	FJ858292	EU444844	HQ738564	HQ738559	FJ858308	KJ543515	EU444875	AB276028
35	deep-sea cluster 3q	EF623639	46	3				33.3333	66.6667	0	0	0	0	0	0	0	0	0	0	0	0	0	0	0	0	0	0	0	EF623639	EF623656	EF623627	EF623642	EF623644	EF623650	EF623647	EF623655	EF623649	EF623659	EF623635	EF623648	EF623638	EF623640	EF623658	EF623626	EF623636	EF623637	EF623663	EF623624	EF623634
213	deep-sea cluster 3q	DQ514641	11	4				50	25	25	0	0	0	0	0	0	0	0	0	0	0	0	0	0	0	0	0	0	DQ514641	EU444852	EU444854	GU584265	EU444842	EU444838	KC751376	DQ514626	KC751400	DQ514639	DQ514650
446	deep-sea cluster 3q	GU584264	4	1				0	100	0	0	0	0	0	0	0	0	0	0	0	0	0	0	0	0	0	0	0	GU584264	GU584263	GU584232	GU584252
881	deep-sea cluster 3q	KC751386	2	1				100	0	0	0	0	0	0	0	0	0	0	0	0	0	0	0	0	0	0	0	0	KC751386	KC751369
882	deep-sea cluster 3q	DQ514622	2	2				0	50	50	0	0	0	0	0	0	0	0	0	0	0	0	0	0	0	0	0	0	DQ514622	AB261621
1094	deep-sea cluster 3q	EU983008	1	1				100	0	0	0	0	0	0	0	0	0	0	0	0	0	0	0	0	0	0	0	0	EU983008
1111	deep-sea cluster 3q	DQ518569	1	1				0	0	100	0	0	0	0	0	0	0	0	0	0	0	0	0	0	0	0	0	0	DQ518569
1084	deep-sea cluster 3r	JN172108	1	1				100	0	0	0	0	0	0	0	0	0	0	0	0	0	0	0	0	0	0	0	0	JN172108
1144	deep-sea cluster 3r	JN172107	1	1				100	0	0	0	0	0	0	0	0	0	0	0	0	0	0	0	0	0	0	0	0	JN172107
1139	deep-sea cluster 3s, EST	AF182492	1	1				0	0	0	0	100	0	0	0	0	0	0	0	0	0	0	0	0	0	0	0	0	AF182492
1140	deep-sea cluster 3s, EST	AF182484	1	1				0	0	0	0	100	0	0	0	0	0	0	0	0	0	0	0	0	0	0	0	0	AF182484
1153	deep-sea cluster 3s, EST	EU417496	1	1				100	0	0	0	0	0	0	0	0	0	0	0	0	0	0	0	0	0	0	0	0	EU417496
600	deep-sea cluster 3t	DQ514632	3	2				50	0	50	0	0	0	0	0	0	0	0	0	0	0	0	0	0	0	0	0	0	DQ514632	DQ514636	KC751377
855	deep-sea cluster 3u	KC751368	2	1				100	0	0	0	0	0	0	0	0	0	0	0	0	0	0	0	0	0	0	0	0	KC751368	KC751365
1805	deep-sea cluster 3u	EU417553	1	1				100	0	0	0	0	0	0	0	0	0	0	0	0	0	0	0	0	0	0	0	0	EU417553
1806	deep-sea cluster 3u	KC751366	1	1				100	0	0	0	0	0	0	0	0	0	0	0	0	0	0	0	0	0	0	0	0	KC751366
1807	deep-sea cluster 3u	KC751359	1	1				100	0	0	0	0	0	0	0	0	0	0	0	0	0	0	0	0	0	0	0	0	KC751359
1808	deep-sea cluster 3u	EU444873	1	1				100	0	0	0	0	0	0	0	0	0	0	0	0	0	0	0	0	0	0	0	0	EU444873
857	deep-sea cluster 3v	FN650310	2	1				0	0	100	0	0	0	0	0	0	0	0	0	0	0	0	0	0	0	0	0	0	FN650310	FN650307
858	deep-sea cluster 3v	KC751378	2	1				100	0	0	0	0	0	0	0	0	0	0	0	0	0	0	0	0	0	0	0	0	KC751378	KC751367
1800	deep-sea cluster 3v	KC751382	1	1				100	0	0	0	0	0	0	0	0	0	0	0	0	0	0	0	0	0	0	0	0	KC751382
1804	deep-sea cluster 3v	FM165452	1	1				0	0	0	100	0	0	0	0	0	0	0	0	0	0	0	0	0	0	0	0	0	FM165452
1810	deep-sea cluster 3v	KC751345	1	1				100	0	0	0	0	0	0	0	0	0	0	0	0	0	0	0	0	0	0	0	0	KC751345
1811	deep-sea cluster 3v	FN650308	1	1				0	0	100	0	0	0	0	0	0	0	0	0	0	0	0	0	0	0	0	0	0	FN650308
1812	deep-sea cluster 3v	FN650314	1	1				0	0	100	0	0	0	0	0	0	0	0	0	0	0	0	0	0	0	0	0	0	FN650314
1815	deep-sea cluster 3v	DQ514642	1	1				0	0	100	0	0	0	0	0	0	0	0	0	0	0	0	0	0	0	0	0	0	DQ514642
1569	deep-sea cluster 3w	EU417474	1	1				100	0	0	0	0	0	0	0	0	0	0	0	0	0	0	0	0	0	0	0	0	EU417474
1726	deep-sea cluster 3x	KC751348	1	1				100	0	0	0	0	0	0	0	0	0	0	0	0	0	0	0	0	0	0	0	0	KC751348
1400	deep-sea cluster 3y	AM236334	1	1				0	0	0	100	0	0	0	0	0	0	0	0	0	0	0	0	0	0	0	0	0	AM236334
834	deep-sea cluster 3z	GU584297	2	1				0	100	0	0	0	0	0	0	0	0	0	0	0	0	0	0	0	0	0	0	0	GU584297	GU584293
1668	deep-sea cluster 3z	DQ514629	1	1				0	0	100	0	0	0	0	0	0	0	0	0	0	0	0	0	0	0	0	0	0	DQ514629
1669	deep-sea cluster 3z	KC751402	1	1				100	0	0	0	0	0	0	0	0	0	0	0	0	0	0	0	0	0	0	0	0	KC751402
88	deep-sea cluster 4a	GU584278	24	1				0	100	0	0	0	0	0	0	0	0	0	0	0	0	0	0	0	0	0	0	0	GU584278	GU584248	GU584247	GU584274	GU584287	GU584283	GU584280	GU584275	GU584286	GU584281	GU584276	GU584273	GU584291	GU584251	GU584288	GU584282	GU584277	GU584279	GU584249	GU584250	GU584290
1628	deep-sea cluster 4b	AY354044	1	1				0	0	100	0	0	0	0	0	0	0	0	0	0	0	0	0	0	0	0	0	0	AY354044
1629	deep-sea cluster 4b	FM165451	1	1				0	0	0	100	0	0	0	0	0	0	0	0	0	0	0	0	0	0	0	0	0	FM165451
1625	deep-sea cluster 4c	FM165449	1	1				0	0	0	100	0	0	0	0	0	0	0	0	0	0	0	0	0	0	0	0	0	FM165449
1626	deep-sea cluster 4c	FM165450	1	1				0	0	0	100	0	0	0	0	0	0	0	0	0	0	0	0	0	0	0	0	0	FM165450
1624	deep-sea cluster 4d	FN650295	1	1				0	0	100	0	0	0	0	0	0	0	0	0	0	0	0	0	0	0	0	0	0	FN650295
1623	deep-sea cluster 4e	GU115829	1	1				0	0	100	0	0	0	0	0	0	0	0	0	0	0	0	0	0	0	0	0	0	GU115829
907	deep-sea cluster 4f	AB794878	2	1				0	0	0	100	0	0	0	0	0	0	0	0	0	0	0	0	0	0	0	0	0	AB794878	AB794875
1583	deep-sea cluster 4f	AB794877	1	1				0	0	0	100	0	0	0	0	0	0	0	0	0	0	0	0	0	0	0	0	0	AB794877
160	deep-sea cluster 5a	KJ175564	15	1				100	0	0	0	0	0	0	0	0	0	0	0	0	0	0	0	0	0	0	0	0	KJ175564	KJ175602	KJ175593	KJ175614	KJ175583	KJ175581	KJ175585	KJ175595	KJ175572	KJ175571	KJ175584	KJ175619	KJ175573	KJ175567	KJ175566
1128	deep-sea cluster 5aa, OPU1e	HE617790	1	1				0	0	0	0	0	0	0	0	0	0	0	0	0	0	0	0	100	0	0	0	0	HE617790
1429	deep-sea cluster 5ab, OPU1f	KF031193	1	1				0	0	0	0	0	0	0	0	0	0	0	0	0	100	0	0	0	0	0	0	0	KF031193
347	deep-sea cluster 5b	EU417471	6	1				100	0	0	0	0	0	0	0	0	0	0	0	0	0	0	0	0	0	0	0	0	EU417471	EU417528	EU417509	EU417497	EU417507	EU417469
395	deep-sea cluster 5b	EU417523	5	1				100	0	0	0	0	0	0	0	0	0	0	0	0	0	0	0	0	0	0	0	0	EU417523	EU417527	EU417465	EU417503	EU417463
466	deep-sea cluster 5b	EU417539	4	1				100	0	0	0	0	0	0	0	0	0	0	0	0	0	0	0	0	0	0	0	0	EU417539	EU417499	EU417454	EU417537
1055	deep-sea cluster 5b	EU417518	2	1				100	0	0	0	0	0	0	0	0	0	0	0	0	0	0	0	0	0	0	0	0	EU417518	EU417490
992	deep-sea cluster 5c	EU444871	2	1				100	0	0	0	0	0	0	0	0	0	0	0	0	0	0	0	0	0	0	0	0	EU444871	EU444859
1621	deep-sea cluster 5c	KC751361	1	1				100	0	0	0	0	0	0	0	0	0	0	0	0	0	0	0	0	0	0	0	0	KC751361
1635	deep-sea cluster 5c	EU444869	1	1				100	0	0	0	0	0	0	0	0	0	0	0	0	0	0	0	0	0	0	0	0	EU444869
1004	deep-sea cluster 5d	KC751343	2	2				100	0	0	0	0	0	0	0	0	0	0	0	0	0	0	0	0	0	0	0	0	KC751343	AB176940
1609	deep-sea cluster 5d	KC751363	1	1				100	0	0	0	0	0	0	0	0	0	0	0	0	0	0	0	0	0	0	0	0	KC751363
1610	deep-sea cluster 5d	DQ514620	1	1				0	0	100	0	0	0	0	0	0	0	0	0	0	0	0	0	0	0	0	0	0	DQ514620
1611	deep-sea cluster 5d	EU982950	1	1				100	0	0	0	0	0	0	0	0	0	0	0	0	0	0	0	0	0	0	0	0	EU982950
1644	deep-sea cluster 5d	EU444855	1	1				100	0	0	0	0	0	0	0	0	0	0	0	0	0	0	0	0	0	0	0	0	EU444855
1620	deep-sea cluster 5e	KC751362	1	1				100	0	0	0	0	0	0	0	0	0	0	0	0	0	0	0	0	0	0	0	0	KC751362
1532	deep-sea cluster 5f	KC751364	1	1				100	0	0	0	0	0	0	0	0	0	0	0	0	0	0	0	0	0	0	0	0	KC751364
1478	deep-sea cluster 5g	DQ514618	1	1				0	0	100	0	0	0	0	0	0	0	0	0	0	0	0	0	0	0	0	0	0	DQ514618
485	deep-sea cluster 5h	EU417552	4	1				100	0	0	0	0	0	0	0	0	0	0	0	0	0	0	0	0	0	0	0	0	EU417552	EU417557	EU417549	EU417534
707	deep-sea cluster 5h	KC751392	3	2				50	0	50	0	0	0	0	0	0	0	0	0	0	0	0	0	0	0	0	0	0	KC751392	DQ514638	DQ514623
989	deep-sea cluster 5h	AY354045	2	1				0	0	100	0	0	0	0	0	0	0	0	0	0	0	0	0	0	0	0	0	0	AY354045	AY354038
1038	deep-sea cluster 5h	EU417519	2	1				100	0	0	0	0	0	0	0	0	0	0	0	0	0	0	0	0	0	0	0	0	EU417519	EU417495
1441	deep-sea cluster 5h	KC751358	1	1				100	0	0	0	0	0	0	0	0	0	0	0	0	0	0	0	0	0	0	0	0	KC751358
1461	deep-sea cluster 5h	DQ514635	1	1				0	0	100	0	0	0	0	0	0	0	0	0	0	0	0	0	0	0	0	0	0	DQ514635
1536	deep-sea cluster 5h	AB261622	1	1				0	100	0	0	0	0	0	0	0	0	0	0	0	0	0	0	0	0	0	0	0	AB261622
1541	deep-sea cluster 5h	EU417533	1	1				100	0	0	0	0	0	0	0	0	0	0	0	0	0	0	0	0	0	0	0	0	EU417533
1543	deep-sea cluster 5h	EU417541	1	1				100	0	0	0	0	0	0	0	0	0	0	0	0	0	0	0	0	0	0	0	0	EU417541
1500	deep-sea cluster 5i	EU417487	1	1				100	0	0	0	0	0	0	0	0	0	0	0	0	0	0	0	0	0	0	0	0	EU417487
1513	deep-sea cluster 5j	FN650312	1	1				0	0	100	0	0	0	0	0	0	0	0	0	0	0	0	0	0	0	0	0	0	FN650312
1517	deep-sea cluster 5k	AB176939	1	1				100	0	0	0	0	0	0	0	0	0	0	0	0	0	0	0	0	0	0	0	0	AB176939
1634	deep-sea cluster 5l	EU417550	1	1				100	0	0	0	0	0	0	0	0	0	0	0	0	0	0	0	0	0	0	0	0	EU417550
348	deep-sea cluster 5m	EU417532	6	1				100	0	0	0	0	0	0	0	0	0	0	0	0	0	0	0	0	0	0	0	0	EU417532	EU417556	EU417547	EU417535	EU417545	EU417540
1829	deep-sea cluster 5n	FN650306	1	1				0	0	100	0	0	0	0	0	0	0	0	0	0	0	0	0	0	0	0	0	0	FN650306
1830	deep-sea cluster 5n	KC751352	1	1				100	0	0	0	0	0	0	0	0	0	0	0	0	0	0	0	0	0	0	0	0	KC751352
682	deep-sea cluster 5o	FN650305	3	2				50	0	50	0	0	0	0	0	0	0	0	0	0	0	0	0	0	0	0	0	0	FN650305	KC751356	FN650309
1046	deep-sea cluster 5o	FN650311	2	1				0	0	100	0	0	0	0	0	0	0	0	0	0	0	0	0	0	0	0	0	0	FN650311	FN650304
1037	deep-sea cluster 5p	EU417483	2	1				100	0	0	0	0	0	0	0	0	0	0	0	0	0	0	0	0	0	0	0	0	EU417483	EU417470
301	deep-sea cluster 5q	EU417464	7	1				100	0	0	0	0	0	0	0	0	0	0	0	0	0	0	0	0	0	0	0	0	EU417464	EU417526	EU417516	EU417524	EU417489	EU417486	EU417455
687	deep-sea cluster 5q	EU417467	3	1				100	0	0	0	0	0	0	0	0	0	0	0	0	0	0	0	0	0	0	0	0	EU417467	EU417456	EU417473
987	deep-sea cluster 5q	EU417485	2	1				100	0	0	0	0	0	0	0	0	0	0	0	0	0	0	0	0	0	0	0	0	EU417485	EU417484
971	deep-sea cluster 5r	EU417512	2	1				100	0	0	0	0	0	0	0	0	0	0	0	0	0	0	0	0	0	0	0	0	EU417512	EU417510
1820	deep-sea cluster 5r	EU417481	1	1				100	0	0	0	0	0	0	0	0	0	0	0	0	0	0	0	0	0	0	0	0	EU417481
1825	deep-sea cluster 5r	EU417458	1	1				100	0	0	0	0	0	0	0	0	0	0	0	0	0	0	0	0	0	0	0	0	EU417458
465	deep-sea cluster 5s	EU417555	4	1				100	0	0	0	0	0	0	0	0	0	0	0	0	0	0	0	0	0	0	0	0	EU417555	EU417462	EU417542	EU417531
216	deep-sea cluster 5t	EU417517	11	1				100	0	0	0	0	0	0	0	0	0	0	0	0	0	0	0	0	0	0	0	0	EU417517	EU417558	EU417544	EU417543	EU417538	EU417529	EU417551	EU417536	EU417548	EU417459	EU417554
615	deep-sea cluster 5u	KC751379	3	1				100	0	0	0	0	0	0	0	0	0	0	0	0	0	0	0	0	0	0	0	0	KC751379	KC751347	KC751344
1472	deep-sea cluster 5u	DQ514648	1	1				0	0	100	0	0	0	0	0	0	0	0	0	0	0	0	0	0	0	0	0	0	DQ514648
1643	deep-sea cluster 5v	KC751383	1	1				100	0	0	0	0	0	0	0	0	0	0	0	0	0	0	0	0	0	0	0	0	KC751383
42	deep-sea cluster 5w, OPU1	FJ858371	42	6				100	0	0	0	0	0	0	0	0	0	0	0	0	0	0	0	0	0	0	0	0	FJ858371	FJ858372	FJ858367	FJ858309	FJ858365	FJ858363	FJ858306	FJ858364	FJ858370	FJ858355	FJ858336	EU444843	HQ738562	FJ858338	FJ858337	FJ858358	HQ738556	KJ543500	KJ543499	FJ858332	FJ858329
358	deep-sea cluster 5w, OPU1	KJ543503	6	3				100	0	0	0	0	0	0	0	0	0	0	0	0	0	0	0	0	0	0	0	0	KJ543503	KJ543501	FJ858339	KJ543520	KJ543502	EU035968
72	deep-sea cluster 5x	EU417522	27	1				100	0	0	0	0	0	0	0	0	0	0	0	0	0	0	0	0	0	0	0	0	EU417522	EU417478	EU417472	EU417457	EU417498	EU417494	EU417500	EU417513	EU417511	EU417493	EU417530	EU417502	EU417491	EU417505	EU417480	EU417520	EU417506	EU417508	EU417514	EU417488	EU417515
1001	deep-sea cluster 5x	EU417525	2	1				100	0	0	0	0	0	0	0	0	0	0	0	0	0	0	0	0	0	0	0	0	EU417525	EU417501
1386	deep-sea cluster 5y	DQ514647	1	1				0	0	100	0	0	0	0	0	0	0	0	0	0	0	0	0	0	0	0	0	0	DQ514647
1132	deep-sea cluster 5z	EU417466	1	1				100	0	0	0	0	0	0	0	0	0	0	0	0	0	0	0	0	0	0	0	0	EU417466
2084	deep-sea custer 2v	AB451513	1	1				0	0	100	0	0	0	0	0	0	0	0	0	0	0	0	0	0	0	0	0	0	AB451513
2085	deep-sea custer 2v	AB451520	1	1				0	0	100	0	0	0	0	0	0	0	0	0	0	0	0	0	0	0	0	0	0	AB451520
1175	emoA like 1	KF986518	1	1				100	0	0	0	0	0	0	0	0	0	0	0	0	0	0	0	0	0	0	0	0	KF986518
1207	ethane SIP pmo-16	GU584236	1	1				0	100	0	0	0	0	0	0	0	0	0	0	0	0	0	0	0	0	0	0	0	GU584236
437	ethane SIP pmo-7	GU584233	4	1				0	100	0	0	0	0	0	0	0	0	0	0	0	0	0	0	0	0	0	0	0	GU584233	GU584235	GU584234	GU584237
434	F4-IIa	GU735534	4	1				0	0	0	0	0	0	0	0	0	0	100	0	0	0	0	0	0	0	0	0	0	GU735534	GU735518	GU735522	GU735529
892	F4-IIa	GU735542	2	1				0	0	0	0	0	0	0	0	0	0	100	0	0	0	0	0	0	0	0	0	0	GU735542	GU735526
1284	F4-IIb	GU735501	1	1				0	0	0	0	0	0	0	0	0	0	100	0	0	0	0	0	0	0	0	0	0	GU735501
1285	F4-IIb	GU735553	1	1				0	0	0	0	0	0	0	0	0	0	100	0	0	0	0	0	0	0	0	0	0	GU735553
1283	F4-IIc	KF055950	1	1				0	0	0	0	0	0	0	0	0	0	0	0	0	0	0	0	100	0	0	0	0	KF055950
1282	F4-IId	JX648581	1	1				0	0	0	0	0	0	0	0	0	0	0	0	0	0	100	0	0	0	0	0	0	JX648581
1347	F4-IIe	HM216892	1	1				0	0	0	0	0	0	0	100	0	0	0	0	0	0	0	0	0	0	0	0	0	HM216892
1389	F4-IIf	JQ038163	1	1				0	0	0	0	0	0	0	0	0	0	100	0	0	0	0	0	0	0	0	0	0	JQ038163
1390	F4-IIf	JQ038162	1	1				0	0	0	0	0	0	0	0	0	0	100	0	0	0	0	0	0	0	0	0	0	JQ038162
998	F4-IIg	AB722430	2	1				0	0	0	0	0	100	0	0	0	0	0	0	0	0	0	0	0	0	0	0	0	AB722430	AB722418
1670	F4-IIg	AB722405	1	1				0	0	0	0	0	100	0	0	0	0	0	0	0	0	0	0	0	0	0	0	0	AB722405
1671	F4-IIg	JX113123	1	1				0	0	0	0	0	0	0	0	0	0	0	100	0	0	0	0	0	0	0	0	0	JX113123
80	F4-IIh	AB478819	26	2				0	0	0	0	0	100	0	0	0	0	0	0	0	0	0	0	0	0	0	0	0	AB478819	AB563342	AB563443	AB563444	AB563392	AB563442	AB563440	AB563437	AB563390	AB478818	AB563439	AB563394	AB563448	AB563441	AB563388	AB563395	AB563445	AB563396	AB563391	AB563446	AB563438
297	F4-IIh	AB563341	7	3				33.3333	0	0	0	0	66.6667	0	0	0	0	0	0	0	0	0	0	0	0	0	0	0	AB563341	AB563348	AB563347	AB563346	AB478820	AB930850	AB930839
363	F4-IIh	AB563472	6	2				50	0	0	0	0	50	0	0	0	0	0	0	0	0	0	0	0	0	0	0	0	AB563472	AB563471	AB930923	AB563473	AB563419	AB563418
1018	F4-IIh	AB563285	2	1				0	0	0	0	0	100	0	0	0	0	0	0	0	0	0	0	0	0	0	0	0	AB563285	AB563284
1097	F4-IIh	DQ067070	1	1				0	0	0	0	0	0	0	100	0	0	0	0	0	0	0	0	0	0	0	0	0	DQ067070
1104	F4-IIh	AB505020	1	1				0	0	0	0	0	0	0	0	0	100	0	0	0	0	0	0	0	0	0	0	0	AB505020
50	FWs 1a	KJ410950	37	5				0	0	0	0	0	20	0	60	0	0	0	0	20	0	0	0	0	0	0	0	0	KJ410950	KJ410904	KJ410893	KJ410878	KJ410888	KJ410880	KJ410996	KJ818063	KJ411046	KJ818059	KJ410849	KJ411057	KJ818057	KJ410912	KJ818071	KJ818070	KJ411000	KJ410940	KJ410988	KJ410920	KJ410828
84	FWs 1a	AB844913	25	2				0	0	0	0	0	50	50	0	0	0	0	0	0	0	0	0	0	0	0	0	0	AB844913	AB844871	AB844868	AB844869	AB844924	AB844907	AB844923	AB844857	AB844878	AB844892	AB844906	AB844931	AB844909	AB845111	AB844885	AB844914	AB844846	AB844821	AB844870	AB845126	AB844852
133	FWs 1a	AB845083	17	9				0	11.1111	0	0	0	11.1111	11.1111	22.2222	0	0	22.2222	22.2222	0	0	0	0	0	0	0	0	0	AB845083	JX184328	JX184317	JX184389	JN591117	GU735507	JN591141	JN591095	JN591100	HM216868	AB500805	KJ410850	AF211878	KJ410908	KJ410857	JQ038173	AF211882
155	FWs 1a	JX184253	16	4				0	0	0	0	0	0	25	0	0	0	25	25	0	25	0	0	0	0	0	0	0	JX184253	JN591161	JN591159	JX184396	JN591120	JN591145	JX184383	JX184322	JN591089	EU131057	JX184337	JX184390	JX184363	JX184265	GU735510	JN591154
214	FWs 1a	KJ411101	11	3				0	0	0	0	0	33.3333	0	66.6667	0	0	0	0	0	0	0	0	0	0	0	0	0	KJ411101	KJ411056	KJ410846	KJ410854	KJ411008	KJ411170	KJ410981	AY488067	KJ410924	FN597129	KJ410918
219	FWs 1a	KJ410858	11	4				0	25	0	0	0	0	0	25	25	0	25	0	0	0	0	0	0	0	0	0	0	KJ410858	KJ410851	KJ410869	AF211881	KJ410862	KJ410841	AF211877	AF211876	JQ038174	KJ410853	AY424853
352	FWs 1a	HM216893	6	4				0	0	0	0	0	0	25	75	0	0	0	0	0	0	0	0	0	0	0	0	0	HM216893	AY488064	AY355391	JX184335	AY488062	AY488063
489	FWs 1a	KJ410916	4	2				0	0	0	0	0	50	0	50	0	0	0	0	0	0	0	0	0	0	0	0	0	KJ410916	KJ411015	KJ410917	AB845112
519	FWs 1a	LK052703	4	3				0	0	0	0	0	33.3333	0	66.6667	0	0	0	0	0	0	0	0	0	0	0	0	0	LK052703	LK021561	HQ383718	JF706212
524	FWs 1a	DQ142750	4	1				0	0	0	0	100	0	0	0	0	0	0	0	0	0	0	0	0	0	0	0	0	DQ142750	DQ142751	DQ142748	DQ142752
643	FWs 1a	LK052695	3	2				0	0	0	0	0	0	0	50	0	0	50	0	0	0	0	0	0	0	0	0	0	LK052695	LK021551	HQ883361
644	FWs 1a	JQ671241	3	2				0	0	0	0	0	0	0	0	0	0	0	100	0	0	0	0	0	0	0	0	0	JQ671241	JQ671319	JN591269
662	FWs 1a	FJ868565	3	1				0	0	0	0	0	0	0	0	0	0	0	0	0	0	0	0	0	100	0	0	0	FJ868565	FJ868567	FJ868566
685	FWs 1a	KJ411050	3	2				0	0	0	0	0	0	50	50	0	0	0	0	0	0	0	0	0	0	0	0	0	KJ411050	KJ411047	JX184395
686	FWs 1a	KJ411086	3	2				0	0	0	0	0	50	0	50	0	0	0	0	0	0	0	0	0	0	0	0	0	KJ411086	JF706210	KJ411201
688	FWs 1a	JX184394	3	3				0	0	0	0	0	0	33.3333	66.6667	0	0	0	0	0	0	0	0	0	0	0	0	0	JX184394	AY488065	AY355389
713	FWs 1a	JN591078	3	1				0	0	0	0	0	0	0	0	0	0	0	100	0	0	0	0	0	0	0	0	0	JN591078	JN591074	JN591073
981	FWs 1a	JX184402	2	1				0	0	0	0	0	0	100	0	0	0	0	0	0	0	0	0	0	0	0	0	0	JX184402	JX184277
985	FWs 1a	JX184367	2	1				0	0	0	0	0	0	100	0	0	0	0	0	0	0	0	0	0	0	0	0	0	JX184367	JX184359
1016	FWs 1a	KJ818067	2	2				0	0	0	0	0	0	0	50	0	0	0	0	50	0	0	0	0	0	0	0	0	KJ818067	KJ410945
1020	FWs 1a	JN591127	2	1				0	0	0	0	0	0	0	0	0	0	0	100	0	0	0	0	0	0	0	0	0	JN591127	JN591101
1050	FWs 1a	JN591148	2	1				0	0	0	0	0	0	0	0	0	0	0	100	0	0	0	0	0	0	0	0	0	JN591148	JN591091
1054	FWs 1a	HM216880	2	2				0	0	0	0	0	0	0	100	0	0	0	0	0	0	0	0	0	0	0	0	0	HM216880	AY355390
1060	FWs 1a	KJ410838	2	1				0	0	0	0	0	0	0	100	0	0	0	0	0	0	0	0	0	0	0	0	0	KJ410838	KJ410825
1264	FWs 1a	KJ410844	1	1				0	0	0	0	0	0	0	100	0	0	0	0	0	0	0	0	0	0	0	0	0	KJ410844
1325	FWs 1a	KJ411004	1	1				0	0	0	0	0	0	0	100	0	0	0	0	0	0	0	0	0	0	0	0	0	KJ411004
1495	FWs 1a	JN408227	1	1				0	0	0	0	0	0	0	0	0	0	0	0	0	100	0	0	0	0	0	0	0	JN408227
1520	FWs 1a	JX184381	1	1				0	0	0	0	0	0	100	0	0	0	0	0	0	0	0	0	0	0	0	0	0	JX184381
1538	FWs 1a	JX184356	1	1				0	0	0	0	0	0	100	0	0	0	0	0	0	0	0	0	0	0	0	0	0	JX184356
1539	FWs 1a	DQ142749	1	1				0	0	0	0	100	0	0	0	0	0	0	0	0	0	0	0	0	0	0	0	0	DQ142749
1567	FWs 1a	JN790628	1	1				0	0	0	0	0	0	0	0	0	0	0	0	0	0	0	0	0	0	0	100	0	JN790628
1640	FWs 1a	JX184308	1	1				0	0	0	0	0	0	100	0	0	0	0	0	0	0	0	0	0	0	0	0	0	JX184308
1642	FWs 1a	GU735519	1	1				0	0	0	0	0	0	0	0	0	0	100	0	0	0	0	0	0	0	0	0	0	GU735519
1657	FWs 1a	JX184372	1	1				0	0	0	0	0	0	100	0	0	0	0	0	0	0	0	0	0	0	0	0	0	JX184372
1664	FWs 1a	KF365800	1	1				0	0	0	0	0	0	0	0	0	0	0	100	0	0	0	0	0	0	0	0	0	KF365800
1701	FWs 1a	KJ410994	1	1				0	0	0	0	0	0	0	100	0	0	0	0	0	0	0	0	0	0	0	0	0	KJ410994
1725	FWs 1a	JQ990122	1	1				0	0	0	0	0	0	0	0	0	0	0	100	0	0	0	0	0	0	0	0	0	JQ990122
1735	FWs 1a	FN597138	1	1				0	0	0	0	0	100	0	0	0	0	0	0	0	0	0	0	0	0	0	0	0	FN597138
1768	FWs 1a	AB845018	1	1				0	0	0	0	0	100	0	0	0	0	0	0	0	0	0	0	0	0	0	0	0	AB845018
1784	FWs 1a	JX184386	1	1				0	0	0	0	0	0	100	0	0	0	0	0	0	0	0	0	0	0	0	0	0	JX184386
1801	FWs 1a	JQ671274	1	1				0	0	0	0	0	0	0	0	0	0	0	100	0	0	0	0	0	0	0	0	0	JQ671274
1803	FWs 1a	KJ410937	1	1				0	0	0	0	0	0	0	100	0	0	0	0	0	0	0	0	0	0	0	0	0	KJ410937
1813	FWs 1a	HE617749	1	1				0	0	0	0	0	0	0	0	0	0	0	0	0	0	0	0	100	0	0	0	0	HE617749
1822	FWs 1a	AM910108	1	1				0	0	0	0	0	0	0	0	0	0	0	100	0	0	0	0	0	0	0	0	0	AM910108
2316	FWs 1a	JX184387	1	1				0	0	0	0	0	0	100	0	0	0	0	0	0	0	0	0	0	0	0	0	0	JX184387
1522	FWs 1b	JX184327	1	1				0	0	0	0	0	0	100	0	0	0	0	0	0	0	0	0	0	0	0	0	0	JX184327
479	FWs 1c	AB845071	4	2				0	0	0	0	0	50	0	0	0	0	0	0	0	50	0	0	0	0	0	0	0	AB845071	AB845122	AB845098	EU131048
663	FWs 1d	JX184353	3	1				0	0	0	0	0	0	100	0	0	0	0	0	0	0	0	0	0	0	0	0	0	JX184353	JX184400	JX184401
970	FWs 1d	FN597140	2	2				0	0	0	0	0	50	0	50	0	0	0	0	0	0	0	0	0	0	0	0	0	FN597140	AF150764
1595	FWs 1d	GU735544	1	1				0	0	0	0	0	0	0	0	0	0	100	0	0	0	0	0	0	0	0	0	0	GU735544
1168	Group X	EU444837	1	1				100	0	0	0	0	0	0	0	0	0	0	0	0	0	0	0	0	0	0	0	0	EU444837
2192	incertae sedis 1	KF995732	1	1				0	0	0	0	0	0	0	0	0	0	0	0	0	0	0	0	0	0	100	0	0	KF995732
2239	incertae sedis 10	AJ317922	1	1				0	0	0	0	0	0	0	0	0	0	0	0	0	0	0	0	0	100	0	0	0	AJ317922
2232	incertae sedis 2	AB089982	1	1				0	0	100	0	0	0	0	0	0	0	0	0	0	0	0	0	0	0	0	0	0	AB089982
1586	incertae sedis 3	AB570075	1	1				0	0	0	0	0	0	0	0	0	0	100	0	0	0	0	0	0	0	0	0	0	AB570075
1589	incertae sedis 4	DQ008412	1	1				0	0	0	0	0	0	0	0	100	0	0	0	0	0	0	0	0	0	0	0	0	DQ008412
1584	incertae sedis 5	KF031211	1	1				0	0	0	0	0	0	0	0	0	0	0	0	0	100	0	0	0	0	0	0	0	KF031211
1585	incertae sedis 5	GQ857555	1	1				0	0	0	0	0	0	0	0	0	0	0	0	0	0	0	0	0	0	0	0	100	GQ857555
1587	incertae sedis 5	FJ009664	1	1				0	0	0	0	0	0	0	0	0	0	0	100	0	0	0	0	0	0	0	0	0	FJ009664
660	incertae sedis 6	FN649505	3	2				0	0	0	0	0	0	0	0	0	0	0	50	0	0	0	50	0	0	0	0	0	FN649505	FN649497	FR749658
1580	incertae sedis 6	DQ142760	1	1				0	0	0	0	100	0	0	0	0	0	0	0	0	0	0	0	0	0	0	0	0	DQ142760
1570	incertae sedis 7	JN591225	1	1				0	0	0	0	0	0	0	0	0	0	0	100	0	0	0	0	0	0	0	0	0	JN591225
1582	incertae sedis 8	JN591244	1	1				0	0	0	0	0	0	0	0	0	0	0	100	0	0	0	0	0	0	0	0	0	JN591244
1008	incertae sedis 9	JQ838762	2	1				0	0	0	0	0	0	0	0	0	0	0	0	0	0	0	0	0	100	0	0	0	JQ838762	JQ838760
30	JR2a	JN374701	50	2				0	0	0	0	0	0	0	0	0	0	0	0	0	0	0	0	0	100	0	0	0	JN374701	JN374736	JN374708	JN374703	JN374707	JN374741	JN374704	JN374705	JN374702	JN374706	JN374729	JN374739	JN374735	JN374740	JN374734	AY654677	AY654678	AY654682	AY654689	AY654687	AY654683
119	JR2a	JQ838703	19	3				0	0	0	0	0	0	0	0	0	0	0	0	0	0	0	0	0	66.6667	33.3333	0	0	JQ838703	JQ838672	JQ838766	JQ838691	JQ838694	KC122279	JQ838697	KC122266	JQ838690	KC122285	JQ838712	JQ838716	JQ838717	JQ838689	JQ838678	KC122293	JN374730	KC122275	JQ838685
204	JR2a	JN374691	11	1				0	0	0	0	0	0	0	0	0	0	0	0	0	0	0	0	0	100	0	0	0	JN374691	JN374710	JN374694	JN374732	JN374693	JN374692	JN374738	JN374731	JN374713	JN374719	JN374718
975	JR2a	JN374785	2	1				0	0	0	0	0	0	0	0	0	0	0	0	0	0	0	0	0	100	0	0	0	JN374785	JN374724
1002	JR2a	KC122292	2	2				0	0	0	0	0	0	0	0	0	0	0	0	0	0	0	0	0	50	50	0	0	KC122292	JQ838719
1868	JR2a	AY654696	1	1				0	0	0	0	0	0	0	0	0	0	0	0	0	0	0	0	0	100	0	0	0	AY654696
397	JR2b	KC122291	5	2				0	0	0	0	0	0	0	0	0	0	0	0	0	0	0	0	0	50	50	0	0	KC122291	KC122296	JQ838718	KC122289	KC122294
1069	JR2c	JN374809	2	1				0	0	0	0	0	0	0	0	0	0	0	0	0	0	0	0	0	100	0	0	0	JN374809	JN374745
2194	JR2c	EF165630	1	1				0	0	0	0	0	0	0	0	0	0	0	0	0	0	0	0	0	100	0	0	0	EF165630
569	JR2d	KC122284	3	2				0	0	0	0	0	0	0	0	0	0	0	0	0	0	0	0	0	50	50	0	0	KC122284	JQ838711	KC122300
1057	JR2d	KC122299	2	1				0	0	0	0	0	0	0	0	0	0	0	0	0	0	0	0	0	0	100	0	0	KC122299	KC122302
1082	JR2d	KC122301	2	1				0	0	0	0	0	0	0	0	0	0	0	0	0	0	0	0	0	0	100	0	0	KC122301	KC122298
2332	JR2d	KC122290	1	1				0	0	0	0	0	0	0	0	0	0	0	0	0	0	0	0	0	0	100	0	0	KC122290
2338	JR2d	KC122281	1	1				0	0	0	0	0	0	0	0	0	0	0	0	0	0	0	0	0	0	100	0	0	KC122281
249	JR2e	JN374696	9	1				0	0	0	0	0	0	0	0	0	0	0	0	0	0	0	0	0	100	0	0	0	JN374696	JN374727	JN374722	JN374709	JN374728	JN374774	JN374717	JN374783	JN374697
1291	JR2e	KC122283	1	1				0	0	0	0	0	0	0	0	0	0	0	0	0	0	0	0	0	0	100	0	0	KC122283
1312	JR2f	JN374762	1	1				0	0	0	0	0	0	0	0	0	0	0	0	0	0	0	0	0	100	0	0	0	JN374762
118	JR3a	FJ970591	19	2				0	0	0	0	0	0	0	0	0	0	0	0	0	0	0	0	0	100	0	0	0	FJ970591	FJ970595	FJ970587	FJ970589	FJ970586	FJ970588	FJ970585	JN374771	FJ970601	FJ970559	FJ970590	FJ970583	FJ970599	FJ970594	JN374716	JN374723	FJ970624	FJ970584	FJ970578
206	JR3a	KC122272	11	3				0	0	0	0	0	0	0	0	0	0	0	0	0	0	0	0	0	66.6667	33.3333	0	0	KC122272	KC122274	JQ838700	JQ838684	JQ838682	JQ838699	AY654697	KC122270	JQ838687	JQ838677	AY654698
247	JR3a	FJ970596	9	2				0	0	0	0	0	0	0	0	0	0	0	0	0	0	0	0	0	100	0	0	0	FJ970596	JN374795	FJ970597	JN374780	JN374761	FJ970600	FJ970592	JN374779	JN374772
262	JR3a	AY654706	8	1				0	0	0	0	0	0	0	0	0	0	0	0	0	0	0	0	0	100	0	0	0	AY654706	AY654710	AY654709	AY654708	AY654707	AY654705	AY654703	AY654704
412	JR3a	KF015216	5	2				0	0	0	0	0	0	0	0	0	0	0	0	0	0	0	0	0	100	0	0	0	KF015216	AY654699	AY654700	AY654702	AY654701
457	JR3a	JN374751	4	1				0	0	0	0	0	0	0	0	0	0	0	0	0	0	0	0	0	100	0	0	0	JN374751	JN374755	JN374756	JN374803
537	JR3a	JN374778	3	1				0	0	0	0	0	0	0	0	0	0	0	0	0	0	0	0	0	100	0	0	0	JN374778	JN374760	JN374698
993	JR3a	KM390987	2	2				0	0	0	0	0	0	0	0	0	0	0	0	0	0	0	0	0	100	0	0	0	KM390987	JN374747
1026	JR3a	JN374798	2	1				0	0	0	0	0	0	0	0	0	0	0	0	0	0	0	0	0	100	0	0	0	JN374798	JN374801
1181	JR3a	JN374749	1	1				0	0	0	0	0	0	0	0	0	0	0	0	0	0	0	0	0	100	0	0	0	JN374749
1182	JR3a	JN374805	1	1				0	0	0	0	0	0	0	0	0	0	0	0	0	0	0	0	0	100	0	0	0	JN374805
1269	JR3a	JN374802	1	1				0	0	0	0	0	0	0	0	0	0	0	0	0	0	0	0	0	100	0	0	0	JN374802
1272	JR3a	JN374737	1	1				0	0	0	0	0	0	0	0	0	0	0	0	0	0	0	0	0	100	0	0	0	JN374737
1409	JR3a	JN374782	1	1				0	0	0	0	0	0	0	0	0	0	0	0	0	0	0	0	0	100	0	0	0	JN374782
1411	JR3a	JN374786	1	1				0	0	0	0	0	0	0	0	0	0	0	0	0	0	0	0	0	100	0	0	0	JN374786
1413	JR3a	FJ970550	1	1				0	0	0	0	0	0	0	0	0	0	0	0	0	0	0	0	0	100	0	0	0	FJ970550
1324	JR3b	JN374800	1	1				0	0	0	0	0	0	0	0	0	0	0	0	0	0	0	0	0	100	0	0	0	JN374800
1320	JR3c	KM390988	1	1				0	0	0	0	0	0	0	0	0	0	0	0	0	0	0	0	0	100	0	0	0	KM390988
7	lake cluster 1a	KC588456	161	9				0	0	0	0	0	77.7778	0	22.2222	0	0	0	0	0	0	0	0	0	0	0	0	0	KC588456	EF623754	EF623733	EF623751	EF623715	EF623729	EF623726	EF623740	EF623710	EF623722	EF623712	EF623720	EF623738	EF623709	EF623707	EF623760	EF623744	EF623769	EF623723	EF623725	EF623724
1854	lake cluster 1a	JF811276	1	1				0	0	0	0	0	100	0	0	0	0	0	0	0	0	0	0	0	0	0	0	0	JF811276
1856	lake cluster 1a	EF623743	1	1				0	0	0	0	0	0	0	100	0	0	0	0	0	0	0	0	0	0	0	0	0	EF623743
2257	lake cluster 1a	EF623753	1	1				0	0	0	0	0	0	0	100	0	0	0	0	0	0	0	0	0	0	0	0	0	EF623753
420	lake cluster 1b	KJ410871	5	1				0	0	0	0	0	0	0	100	0	0	0	0	0	0	0	0	0	0	0	0	0	KJ410871	KJ410843	KJ410866	KJ410868	KJ410856
572	lake cluster 1b	LK052720	3	2				0	0	0	0	0	0	0	50	0	0	50	0	0	0	0	0	0	0	0	0	0	LK052720	LK021594	HQ883363
815	lake cluster 1b	HQ883367	2	1				0	0	0	0	0	0	0	0	0	0	100	0	0	0	0	0	0	0	0	0	0	HQ883367	HQ883366
816	lake cluster 1b	JQ038165	2	2				0	0	0	0	0	0	0	50	0	0	50	0	0	0	0	0	0	0	0	0	0	JQ038165	DQ067079
1898	lake cluster 1b	AB930872	1	1				100	0	0	0	0	0	0	0	0	0	0	0	0	0	0	0	0	0	0	0	0	AB930872
1911	lake cluster 1b	HQ883357	1	1				0	0	0	0	0	0	0	0	0	0	100	0	0	0	0	0	0	0	0	0	0	HQ883357
1920	lake cluster 1b	KF463284	1	1				0	0	0	0	0	0	0	100	0	0	0	0	0	0	0	0	0	0	0	0	0	KF463284
1924	lake cluster 1b	GQ390151	1	1				0	0	0	0	0	100	0	0	0	0	0	0	0	0	0	0	0	0	0	0	0	GQ390151
1925	lake cluster 1b	GQ390152	1	1				0	0	0	0	0	100	0	0	0	0	0	0	0	0	0	0	0	0	0	0	0	GQ390152
1926	lake cluster 1b	KP071465	1	1				0	0	0	0	0	0	0	0	0	100	0	0	0	0	0	0	0	0	0	0	0	KP071465
1928	lake cluster 1b	KF649975	1	1				0	0	0	0	0	100	0	0	0	0	0	0	0	0	0	0	0	0	0	0	0	KF649975
1902	lake cluster 1c	JF270395	1	1				0	0	0	0	0	0	0	100	0	0	0	0	0	0	0	0	0	0	0	0	0	JF270395
2113	lake cluster 1c	KF757099	1	1				0	0	0	0	0	0	0	0	0	0	100	0	0	0	0	0	0	0	0	0	0	KF757099
622	Landfill cluster 2	EU275101	3	1				0	0	0	0	0	0	0	0	0	0	0	0	0	0	0	0	100	0	0	0	0	EU275101	EU275116	EU275117
1566	Landfill cluster 2	EU275095	1	1				0	0	0	0	0	0	0	0	0	0	0	0	0	0	0	0	100	0	0	0	0	EU275095
391	LL_F11a	JN408234	5	1				0	0	0	0	0	0	0	0	0	0	0	0	0	100	0	0	0	0	0	0	0	JN408234	JN408233	JN408236	JN408254	JN408232
493	LL_F11a	JN408248	4	1				0	0	0	0	0	0	0	0	0	0	0	0	0	100	0	0	0	0	0	0	0	JN408248	JN408252	JN408253	JN408251
1971	LL_F11a	HE613038	1	1				0	0	0	0	0	0	0	0	0	0	0	0	0	0	0	0	0	100	0	0	0	HE613038
903	LL_F11b	JN408242	2	1				0	0	0	0	0	0	0	0	0	0	0	0	0	100	0	0	0	0	0	0	0	JN408242	JN408238
400	LL_F11c	JQ838710	5	2				0	0	0	0	0	0	0	0	0	0	0	0	0	0	0	0	0	50	50	0	0	JQ838710	JQ838709	KC122282	JQ838708	JQ838799
646	LS_mat 1	JF780906	3	1				0	0	0	0	0	0	0	0	0	0	0	0	0	0	0	0	0	100	0	0	0	JF780906	JF780907	JF780910
995	LS_mat 1	JF780903	2	2				0	0	50	0	0	0	0	0	0	0	0	0	0	0	0	0	0	50	0	0	0	JF780903	FR670553
1007	LS_mat 1	FR670560	2	1				0	0	100	0	0	0	0	0	0	0	0	0	0	0	0	0	0	0	0	0	0	FR670560	FR670555
1010	LS_mat 1	FR670561	2	1				0	0	100	0	0	0	0	0	0	0	0	0	0	0	0	0	0	0	0	0	0	FR670561	FR670557
1469	LS_mat 1	FR670554	1	1				0	0	100	0	0	0	0	0	0	0	0	0	0	0	0	0	0	0	0	0	0	FR670554
1474	LS_mat 1	JF780905	1	1				0	0	0	0	0	0	0	0	0	0	0	0	0	0	0	0	0	100	0	0	0	JF780905
1615	LS_mat 1	FR670556	1	1				0	0	100	0	0	0	0	0	0	0	0	0	0	0	0	0	0	0	0	0	0	FR670556
969	LS_mat 2	JF780911	2	1				0	0	0	0	0	0	0	0	0	0	0	0	0	0	0	0	0	100	0	0	0	JF780911	JF780902
1453	LS_mat 2	JF780901	1	1				0	0	0	0	0	0	0	0	0	0	0	0	0	0	0	0	0	100	0	0	0	JF780901
984	LS_mat 3	FR670562	2	1				0	0	100	0	0	0	0	0	0	0	0	0	0	0	0	0	0	0	0	0	0	FR670562	FR670558
1479	LS_mat 4	FR670559	1	1				0	0	100	0	0	0	0	0	0	0	0	0	0	0	0	0	0	0	0	0	0	FR670559
1456	LS_mat 5	JF780909	1	1				0	0	0	0	0	0	0	0	0	0	0	0	0	0	0	0	0	100	0	0	0	JF780909
510	M84-P22	DQ008372	4	1				0	0	0	0	0	0	0	0	100	0	0	0	0	0	0	0	0	0	0	0	0	DQ008372	DQ008419	DQ008366	DQ008376
974	M84-P22	AJ299962	2	1				0	0	0	0	0	0	0	0	0	0	0	100	0	0	0	0	0	0	0	0	0	AJ299963	AJ299962
271	Mcystis parvus, pmoA2	NZ_AJTV01000045	8	3	y	y		0	0	0	0	0	0	0	0	0	0	0	0	0	0	0	0	0	33.3333	0	0	66.6667	AJ544097	AY654672	AY654671	NZ_AJTV01000045	AY654675	AY654674	AY654670	AY654673
2259	Mehylosoma difficile	DQ119047	1	1	y	y		0	0	0	0	0	0	0	100	0	0	0	0	0	0	0	0	0	0	0	0	0	DQ119047
2207	Methylacidimicrobium cyclophantes	KM210551	1	1	y	y		0	0	0	0	0	0	0	0	0	0	0	0	0	0	100	0	0	0	0	0	0	KM210551
2208	Methylacidimicrobium cyclophantes	KM210550	1	1	y	y		0	0	0	0	0	0	0	0	0	0	0	0	0	0	100	0	0	0	0	0	0	KM210550
752	Methylacidimicrobium fagopyrum/tartarophylax	NZ_JAFS010000011	2	1	y			0	0	0	0	0	0	0	0	0	0	0	0	0	0	100	0	0	0	0	0	0	NZ_JAFS010000011	NZ_JAFS01000001
2184	Methylacidimicrobium fagopyrum/tartarophylax	KM210552	1	1	y	y		0	0	0	0	0	0	0	0	0	0	0	0	0	0	100	0	0	0	0	0	0	KM210552
2212	Methylacidimicrobium fagopyrum/tartarophylax	KM210549	1	1	y	y		0	0	0	0	0	0	0	0	0	0	0	0	0	0	100	0	0	0	0	0	0	KM210549
684	Methylacidiphilum fumarolicum/kamchatkense, pmoA1	EF591086	3	3	y	y		0	0	0	0	0	0	0	0	0	0	0	0	0	0	100	0	0	0	0	0	0	NZ_LM997411	NZ_CAHT01000087	EF591086
1024	Methylacidiphilum fumarolicum/kamchatkense, pmoA1	FJ462788	2	2	y	y		0	0	0	0	0	0	0	0	0	0	0	0	0	0	100	0	0	0	0	0	0	JQ034363	FJ462788
376	Methylacidiphilum fumarolicum/kamchatkense, pmoA2	EF591085	5	5	y	y		0	0	0	0	0	0	0	0	0	0	0	0	0	0	100	0	0	0	0	0	0	NZ_LM9974111	NZ_CAHT01000085	EF591085	JQ0343631	FJ462789
676	Methylacidiphilum fumarolicum/kamchatkense, pmoA3	EF591087	3	3	y	y		0	0	0	0	0	0	0	0	0	0	0	0	0	0	100	0	0	0	0	0	0	NZ_LM9974112	NZ_CAHT01000053	EF591087
1043	Methylacidiphilum fumarolicum/kamchatkense, pmoA3	FJ462790	2	2	y	y		0	0	0	0	0	0	0	0	0	0	0	0	0	0	100	0	0	0	0	0	0	JQ034364	FJ462790
1023	Methylacidiphilum infernorum, pmoA1	EU223859	2	2	y	y		0	0	0	0	0	0	0	0	0	0	0	0	0	0	100	0	0	0	0	0	0	EU223859	CP000975.1
1051	Methylacidiphilum infernorum, pmoA2	EU223862	2	2	y	y		0	0	0	0	0	0	0	0	0	0	0	0	0	0	100	0	0	0	0	0	0	EU223862	CP000975
1040	Methylacidiphilum infernorum, pmoA3	EU223855	2	2	y	y		0	0	0	0	0	0	0	0	0	0	0	0	0	0	100	0	0	0	0	0	0	EU223855	CP000975.2
1133	Methylacidiphilum kamchatkense, pmoA4	FJ462791	1	1	y	y		0	0	0	0	0	0	0	0	0	0	0	0	0	0	100	0	0	0	0	0	0	FJ462791
94	Methylobacter	AY007285	23	8	y			0	0	0	0	0	0	0	100	0	0	0	0	0	0	0	0	0	0	0	0	0	AB665495	HQ383799	HQ383777	EF101336	HQ383810	KC352649	EF587729	EF587728	HQ383803	JQ040566	HQ383791	DQ067065	HQ383776	HQ383809	HQ383792	HQ383794	HQ383761	HQ383807	AY007285	AF150768	HQ383763
304	Methylobacter	DQ400909	7	1	y			0	0	0	0	0	0	0	0	100	0	0	0	0	0	0	0	0	0	0	0	0	DQ400909	DQ400908	DQ400905	DQ400903	DQ400906	DQ400910	DQ400902
426	Methylobacter	DQ400895	5	2	y			0	0	0	0	0	0	0	0	50	0	0	0	0	0	0	0	50	0	0	0	0	DQ400895	DQ400893	EF212347	DQ400896	DQ400897
2220	Methylobacter	KC878619	1	1	y			0	0	0	0	0	100	0	0	0	0	0	0	0	0	0	0	0	0	0	0	0	KC878619
164	Methylobacter luteus	NZ_KE3865691	14	8	y	y		0	0	0	0	0	0	0	0	0	11.1111	0	33.3333	0	0	0	0	22.2222	11.1111	0	0	22.2222	EF015794	JX113028	EF015799	JX113032	EF015790	AF358052	NZ_KE3865691	EF015802	EF015788	EF015786	HQ909071	GQ857591	AM849692	HE617894
1315	Methylobacter luteus, pxmA	NZ_KE386569	1	1	y	y		0	0	0	0	0	0	0	0	0	0	0	0	0	0	0	0	0	0	0	0	100	NZ_KE386569
492	Methylobacter luteus, whittenbury, pxmA	EU722430	4	3	y	y		33.3333	0	0	0	33.3333	0	0	33.3333	0	0	0	0	0	0	0	0	0	0	0	0	0	NZ_KB9128771	NZ_JQNS01000002	NZ_JQKS01000038	EU722430
139	Methylobacter luteus/whittenburyi/marinus, uncultured	AJ868268	17	6				0	0	0	0	0	0	0	0	0	0	0	16.6667	0	0	0	0	50	33.3333	0	0	0	AJ868268	JX113056	AJ868252	AJ868251	AJ868271	JX113072	AJ868269	KF055949	EU275126	JX113033	JX113023	JX113059	EU275127	JX113073	JX113075	JX113034	KF727485
142	Methylobacter luteus/whittenburyi/marinus, uncultured	AY572002	17	8				0	0	0	0	0	12.5	0	12.5	0	0	0	12.5	0	0	0	0	62.5	0	0	0	0	AY572002	KJ466883	KJ466885	EU292167	EU292153	KF727507	AY550728	AY550719	AY572001	AY550689	DQ059819	AY550707	AY236517	EU275123	EU275122	JX113013	AY550708
267	Methylobacter luteus/whittenburyi/marinus, uncultured	EF623692	8	3				0	0	0	0	0	0	0	66.6667	0	0	33.3333	0	0	0	0	0	0	0	0	0	0	EF623692	EF623678	EF623677	EF623673	EF623695	HM216886	HQ883358	EF623696
507	Methylobacter luteus/whittenburyi/marinus, uncultured	EF587726	4	3				0	0	0	0	0	0	0	100	0	0	0	0	0	0	0	0	0	0	0	0	0	EF587726	HQ383754	DQ235462	DQ235460
649	Methylobacter luteus/whittenburyi/marinus, uncultured	HQ383812	3	3				0	0	0	0	0	0	0	100	0	0	0	0	0	0	0	0	0	0	0	0	0	HQ383812	AY355386	AY488061
991	Methylobacter luteus/whittenburyi/marinus, uncultured	JQ671235	2	1				0	0	0	0	0	0	0	0	0	0	0	100	0	0	0	0	0	0	0	0	0	JQ671235	JQ671234
1159	Methylobacter luteus/whittenburyi/marinus, uncultured	JN627890	1	1				0	0	0	0	0	0	0	0	0	0	0	0	0	0	0	0	100	0	0	0	0	JN627890
1292	Methylobacter luteus/whittenburyi/marinus, uncultured	JQ671296	1	1				0	0	0	0	0	0	0	0	0	0	0	100	0	0	0	0	0	0	0	0	0	JQ671296
1296	Methylobacter luteus/whittenburyi/marinus, uncultured	EU275112	1	1				0	0	0	0	0	0	0	0	0	0	0	0	0	0	0	0	100	0	0	0	0	EU275112
1391	Methylobacter luteus/whittenburyi/marinus, uncultured	JN255569	1	1				0	0	0	0	0	0	0	0	0	0	0	0	0	0	0	0	0	0	0	100	0	JN255569
1544	Methylobacter luteus/whittenburyi/marinus, uncultured	AJ430796	1	1				0	0	0	0	0	0	0	0	0	0	0	100	0	0	0	0	0	0	0	0	0	AJ430796
1556	Methylobacter luteus/whittenburyi/marinus, uncultured	AJ430797	1	1				0	0	0	0	0	0	0	0	0	0	0	100	0	0	0	0	0	0	0	0	0	AJ430797
1597	Methylobacter luteus/whittenburyi/marinus, uncultured	AF150763	1	1				0	0	0	0	0	0	0	100	0	0	0	0	0	0	0	0	0	0	0	0	0	AF150763
1757	Methylobacter luteus/whittenburyi/marinus, uncultured	EF587722	1	1				0	0	0	0	0	0	0	100	0	0	0	0	0	0	0	0	0	0	0	0	0	EF587722
1828	Methylobacter luteus/whittenburyi/marinus, uncultured	HE617699	1	1				0	0	0	0	0	0	0	0	0	0	0	0	0	0	0	0	100	0	0	0	0	HE617699
134	Methylobacter marinus	NZ_KB912877	17	11	y	y		9.09091	0	0	0	18.1818	9.09091	0	9.09091	0	0	0	9.09091	0	0	0	0	36.3636	0	0	0	9.09091	EU292152	GQ857574	HQ909064	AF016982	NZ_JQKS01000003	NZ_KB912877	EU275111	AY236085	GQ857558	GQ857556	AY572003	AY571995	AY550699	AY571996	HQ909062	GQ857570	AJ430808
83	Methylobacter psychrophilus	KJ411069	25	8				0	0	0	0	0	0	0	50	0	0	25	0	12.5	12.5	0	0	0	0	0	0	0	KJ411069	KJ411223	KJ411194	KJ410832	HQ883329	KJ411019	KJ411150	KJ410922	KJ411199	KJ411198	JN408219	KJ411209	KJ411028	KJ411038	KJ818073	KF757057	KJ410997	KJ410969	KJ410954	EF623783	KJ411035
959	Methylobacter psychrophilus	AY945762	2	2	y	y		0	0	0	50	0	50	0	0	0	0	0	0	0	0	0	0	0	0	0	0	0	KC844884	AY945762
961	Methylobacter psychrophilus like 1	AB563336	2	1				0	0	0	0	0	100	0	0	0	0	0	0	0	0	0	0	0	0	0	0	0	AB563336	AB563335
1993	Methylobacter psychrophilus like 1	JQ038154	1	1				0	0	0	0	0	0	0	0	0	0	100	0	0	0	0	0	0	0	0	0	0	JQ038154
115	Methylobacter psychrophilus, uncultured	AB563334	20	1				0	0	0	0	0	100	0	0	0	0	0	0	0	0	0	0	0	0	0	0	0	AB563334	AB563330	AB563283	AB563333	AB563332	AB563329	AB563278	AB563331	AB563280	AB563327	AB563325	AB563281	AB563279	AB563282	AB563324	AB563328	AB563275	AB563277	AB563326	AB563276
157	Methylobacter psychrophilus, uncultured	KJ818058	15	6				0	0	0	0	0	16.6667	0	0	16.6667	0	16.6667	0	16.6667	0	0	16.6667	16.6667	0	0	0	0	KJ818058	KC844904	AB064371	KF256198	EU071132	HQ883322	HQ883327	HQ883368	HQ883325	HQ883323	HQ883326	EU071129	KC844887	HQ883324	HQ883328
184	Methylobacter psychrophilus, uncultured	KC261224	13	1				0	0	0	0	0	0	0	0	0	100	0	0	0	0	0	0	0	0	0	0	0	KC261224	KC261102	KC261149	KC261172	KC261220	KC261222	KC261139	KC261221	KC261168	KC261144	KC261163	KC261097	KC261110
199	Methylobacter psychrophilus, uncultured	KJ410839	12	4				0	0	0	0	0	25	0	25	0	0	0	0	0	50	0	0	0	0	0	0	0	KJ410839	KJ410957	KJ410941	KJ411148	KJ410830	KJ410946	JN540795	KJ410982	AB845141	KJ410900	KJ410885	JN408245
244	Methylobacter psychrophilus, uncultured	KF757020	9	4				0	0	0	0	0	25	0	0	0	0	75	0	0	0	0	0	0	0	0	0	0	KF757020	KC844899	KC844882	KC844891	KF757050	KC844886	KC844881	EU124864	HQ883338
275	Methylobacter psychrophilus, uncultured	KJ410936	8	5				0	0	0	0	0	20	0	40	0	0	40	0	0	0	0	0	0	0	0	0	0	KJ410936	KJ410783	KJ410801	KJ410792	KC844895	HQ883354	LK021586	JQ038153
283	Methylobacter psychrophilus, uncultured	KJ410968	8	1				0	0	0	0	0	0	0	100	0	0	0	0	0	0	0	0	0	0	0	0	0	KJ410968	KJ410984	KJ410949	KJ410951	KJ411044	KJ411037	KJ411011	KJ411005
292	Methylobacter psychrophilus, uncultured	KJ411182	7	3				0	0	0	0	0	0	0	100	0	0	0	0	0	0	0	0	0	0	0	0	0	KJ411182	KJ411162	EF623681	EF623669	EF587724	EF587727	EF587723
312	Methylobacter psychrophilus, uncultured	EF625905	7	3				0	0	0	0	0	0	0	0	0	0	0	0	0	0	0	0	100	0	0	0	0	EF625905	EF625921	EF625915	EU071121	EF212348	EU071128	EF212350
341	Methylobacter psychrophilus, uncultured	KJ411043	6	1				0	0	0	0	0	0	0	100	0	0	0	0	0	0	0	0	0	0	0	0	0	KJ411043	KJ411032	KJ411041	KJ411022	KJ411025	KJ411026
350	Methylobacter psychrophilus, uncultured	EF623700	6	5				0	0	0	0	0	0	0	100	0	0	0	0	0	0	0	0	0	0	0	0	0	EF623700	LK052709	LK021568	HM216879	JQ040564	HQ383770
374	Methylobacter psychrophilus, uncultured	HQ883335	5	3				0	0	0	0	0	0	0	0	0	0	33.3333	0	33.3333	0	0	0	33.3333	0	0	0	0	HQ883335	KJ818017	HE617816	HE617762	HE617798
375	Methylobacter psychrophilus, uncultured	LK021608	5	5				0	0	0	0	0	0	0	20	0	0	20	0	0	0	0	0	40	0	0	20	0	LK021608	EF212344	EU071134	JN790622	HQ883331
385	Methylobacter psychrophilus, uncultured	JQ040561	5	3				0	0	0	0	0	0	0	100	0	0	0	0	0	0	0	0	0	0	0	0	0	JQ040561	KC352653	JQ040567	HM216881	HM216869
389	Methylobacter psychrophilus, uncultured	EF623674	5	3				0	0	0	0	0	0	0	100	0	0	0	0	0	0	0	0	0	0	0	0	0	EF623674	EF623788	EF623786	KJ411014	HM216873
411	Methylobacter psychrophilus, uncultured	KC844907	5	4				0	0	0	0	0	25	0	0	0	0	25	0	0	0	0	50	0	0	0	0	0	KC844907	FN395343	KF256229	HQ883341	KC844888
424	Methylobacter psychrophilus, uncultured	HE617836	5	1				0	0	0	0	0	0	0	0	0	0	0	0	0	0	0	0	100	0	0	0	0	HE617836	HE617838	HE617857	HE617830	HE617872
429	Methylobacter psychrophilus, uncultured	KF757064	5	1				0	0	0	0	0	0	0	0	0	0	100	0	0	0	0	0	0	0	0	0	0	KF757064	KF757067	KF757066	KF757063	KF757065
475	Methylobacter psychrophilus, uncultured	KJ410914	4	1				0	0	0	0	0	0	0	100	0	0	0	0	0	0	0	0	0	0	0	0	0	KJ410914	KJ410910	KJ411013	KJ411034
488	Methylobacter psychrophilus, uncultured	KC844912	4	2				0	0	0	0	0	50	0	0	0	0	50	0	0	0	0	0	0	0	0	0	0	KC844912	KC844897	HQ883346	KC844908
490	Methylobacter psychrophilus, uncultured	EF644622	4	2				0	0	50	0	0	0	0	0	0	50	0	0	0	0	0	0	0	0	0	0	0	EF644622	EF644621	EF644614	DQ514651
508	Methylobacter psychrophilus, uncultured	HE613041	4	2				0	0	0	0	0	0	0	50	0	0	0	0	0	0	0	0	0	50	0	0	0	HE613041	LK052729	LK021610	HE613040
509	Methylobacter psychrophilus, uncultured	EF623698	4	3				0	0	0	0	0	0	0	33.3333	0	0	66.6667	0	0	0	0	0	0	0	0	0	0	EF623698	EF623694	HQ883365	JQ038152
514	Methylobacter psychrophilus, uncultured	EU647292	4	1				0	0	0	0	0	0	0	0	0	0	0	0	0	0	0	0	100	0	0	0	0	EU647292	EU647281	EU647280	EU647286
516	Methylobacter psychrophilus, uncultured	GQ390116	4	2				0	0	0	0	0	100	0	0	0	0	0	0	0	0	0	0	0	0	0	0	0	GQ390116	GQ390120	GQ390123	JF811267
521	Methylobacter psychrophilus, uncultured	DQ235469	4	2				0	0	0	0	0	0	0	100	0	0	0	0	0	0	0	0	0	0	0	0	0	DQ235469	DQ235466	KJ410913	KJ410907
523	Methylobacter psychrophilus, uncultured	KC352438	4	4				0	0	0	0	0	0	0	0	0	0	50	0	0	0	0	0	25	25	0	0	0	KC352438	JQ038151	HQ883336	HE602962
543	Methylobacter psychrophilus, uncultured	KJ410932	3	3				0	0	0	0	0	0	0	66.6667	0	0	33.3333	0	0	0	0	0	0	0	0	0	0	KJ410932	EF587730	HQ883343
544	Methylobacter psychrophilus, uncultured	KJ411113	3	1				0	0	0	0	0	0	0	100	0	0	0	0	0	0	0	0	0	0	0	0	0	KJ411113	KJ411102	KJ411100
546	Methylobacter psychrophilus, uncultured	JQ040552	3	3				0	0	0	0	0	33.3333	0	66.6667	0	0	0	0	0	0	0	0	0	0	0	0	0	JQ040552	AF150758	KC844900
547	Methylobacter psychrophilus, uncultured	HQ883347	3	1				0	0	0	0	0	0	0	0	0	0	100	0	0	0	0	0	0	0	0	0	0	HQ883347	HQ883348	HQ883349
553	Methylobacter psychrophilus, uncultured	JQ040568	3	3				0	0	0	0	0	0	0	100	0	0	0	0	0	0	0	0	0	0	0	0	0	JQ040568	KC352650	EF623697
556	Methylobacter psychrophilus, uncultured	AM410179	3	3				0	0	0	0	0	33.3333	0	0	33.3333	0	0	0	0	0	0	0	33.3333	0	0	0	0	AM410179	KC844898	HE617795
557	Methylobacter psychrophilus, uncultured	LK052738	3	2				0	0	0	0	0	0	0	100	0	0	0	0	0	0	0	0	0	0	0	0	0	LK052738	LK021622	KJ411158
558	Methylobacter psychrophilus, uncultured	LK021583	3	3				0	0	0	0	0	0	0	33.3333	0	0	0	0	0	33.3333	0	0	33.3333	0	0	0	0	LK021583	KF031202	HE617738
561	Methylobacter psychrophilus, uncultured	EF644625	3	1				0	0	0	0	0	0	0	0	0	100	0	0	0	0	0	0	0	0	0	0	0	EF644625	EF644620	EF644617
562	Methylobacter psychrophilus, uncultured	KJ410835	3	2				0	0	0	0	0	0	0	50	0	0	50	0	0	0	0	0	0	0	0	0	0	KJ410835	KJ410810	HQ883344
565	Methylobacter psychrophilus, uncultured	EU071093	3	3				0	0	0	0	0	0	0	33.3333	0	0	0	0	0	0	0	0	66.6667	0	0	0	0	EU071093	HE617743	KJ411001
580	Methylobacter psychrophilus, uncultured	LK052735	3	2				0	0	0	0	0	0	0	50	0	0	0	0	0	0	0	0	50	0	0	0	0	LK052735	LK021618	HE617861
581	Methylobacter psychrophilus, uncultured	HE617746	3	1				0	0	0	0	0	0	0	0	0	0	0	0	0	0	0	0	100	0	0	0	0	HE617746	HE617744	HE617736
588	Methylobacter psychrophilus, uncultured	LK021609	3	3				0	0	0	0	0	0	0	66.6667	0	0	0	0	0	33.3333	0	0	0	0	0	0	0	LK021609	JN408246	DQ235468
820	Methylobacter psychrophilus, uncultured	JQ807871	2	1				0	0	0	0	0	0	0	100	0	0	0	0	0	0	0	0	0	0	0	0	0	JQ807871	JQ807870
823	Methylobacter psychrophilus, uncultured	HE617811	2	1				0	0	0	0	0	0	0	0	0	0	0	0	0	0	0	0	100	0	0	0	0	HE617811	HE617695
824	Methylobacter psychrophilus, uncultured	JQ040558	2	2				0	0	0	0	0	0	0	100	0	0	0	0	0	0	0	0	0	0	0	0	0	JQ040558	HQ383759
826	Methylobacter psychrophilus, uncultured	HQ383790	2	2				0	0	0	0	0	0	0	100	0	0	0	0	0	0	0	0	0	0	0	0	0	HQ383790	EF587732
827	Methylobacter psychrophilus, uncultured	KC844892	2	2				0	0	0	0	0	50	0	0	0	0	0	0	0	0	0	0	50	0	0	0	0	KC844892	HE617731
829	Methylobacter psychrophilus, uncultured	HQ883333	2	2				0	0	0	0	0	0	0	0	0	0	50	0	0	0	0	0	50	0	0	0	0	HQ883333	EF212355
830	Methylobacter psychrophilus, uncultured	EU647272	2	2				0	0	0	0	0	0	0	0	0	0	0	0	0	0	0	0	100	0	0	0	0	EU647272	EU071131
831	Methylobacter psychrophilus, uncultured	KC352439	2	2				0	0	0	0	0	0	0	0	0	0	0	0	0	0	0	0	100	0	0	0	0	KC352439	EU071135
842	Methylobacter psychrophilus, uncultured	KF757058	2	2				0	0	0	0	0	0	0	0	0	0	50	0	0	0	0	0	50	0	0	0	0	KF757058	HE617848
844	Methylobacter psychrophilus, uncultured	KF256185	2	1				0	0	0	0	0	0	0	0	0	0	0	0	0	0	0	100	0	0	0	0	0	KF256185	KF256142
848	Methylobacter psychrophilus, uncultured	LK052719	2	1				0	0	0	0	0	0	0	100	0	0	0	0	0	0	0	0	0	0	0	0	0	LK052719	LK021593
849	Methylobacter psychrophilus, uncultured	KJ411095	2	1				0	0	0	0	0	0	0	100	0	0	0	0	0	0	0	0	0	0	0	0	0	KJ411095	KJ411093
853	Methylobacter psychrophilus, uncultured	EF625911	2	2				0	0	0	0	0	0	0	0	0	0	0	0	0	0	0	0	100	0	0	0	0	EF625911	EF212351
899	Methylobacter psychrophilus, uncultured	EF644623	2	1				0	0	0	0	0	0	0	0	0	100	0	0	0	0	0	0	0	0	0	0	0	EF644623	EF644618
904	Methylobacter psychrophilus, uncultured	HQ883345	2	2				0	0	0	0	0	0	0	50	0	0	50	0	0	0	0	0	0	0	0	0	0	HQ883345	HM216888
908	Methylobacter psychrophilus, uncultured	KC352652	2	2				0	0	0	0	0	0	0	100	0	0	0	0	0	0	0	0	0	0	0	0	0	KC352652	JQ807874
909	Methylobacter psychrophilus, uncultured	KJ410934	2	1				0	0	0	0	0	0	0	100	0	0	0	0	0	0	0	0	0	0	0	0	0	KJ410934	KJ410911
931	Methylobacter psychrophilus, uncultured	KJ411161	2	1				0	0	0	0	0	0	0	100	0	0	0	0	0	0	0	0	0	0	0	0	0	KJ411161	KJ411153
934	Methylobacter psychrophilus, uncultured	LK021576	2	2				0	0	0	0	0	0	0	100	0	0	0	0	0	0	0	0	0	0	0	0	0	LK021576	EF101334
942	Methylobacter psychrophilus, uncultured	AF182490	2	2				0	0	0	0	50	0	0	50	0	0	0	0	0	0	0	0	0	0	0	0	0	AF182490	AF150771
945	Methylobacter psychrophilus, uncultured	KJ410811	2	1				0	0	0	0	0	0	0	100	0	0	0	0	0	0	0	0	0	0	0	0	0	KJ410811	KJ411090
958	Methylobacter psychrophilus, uncultured	KF649976	2	2				0	0	0	0	0	50	0	0	0	50	0	0	0	0	0	0	0	0	0	0	0	KF649976	AB505019
967	Methylobacter psychrophilus, uncultured	KJ411040	2	1				0	0	0	0	0	0	0	100	0	0	0	0	0	0	0	0	0	0	0	0	0	KJ411040	KJ411017
1006	Methylobacter psychrophilus, uncultured	JF270405	2	1				0	0	0	0	0	0	0	100	0	0	0	0	0	0	0	0	0	0	0	0	0	JF270405	JF270404
1077	Methylobacter psychrophilus, uncultured	AB505011	2	1				0	0	0	0	0	0	0	0	0	100	0	0	0	0	0	0	0	0	0	0	0	AB505011	AB505010
1098	Methylobacter psychrophilus, uncultured	KF463285	1	1				0	0	0	0	0	0	0	100	0	0	0	0	0	0	0	0	0	0	0	0	0	KF463285
1310	Methylobacter psychrophilus, uncultured	HQ883330	1	1				0	0	0	0	0	0	0	0	0	0	100	0	0	0	0	0	0	0	0	0	0	HQ883330
1313	Methylobacter psychrophilus, uncultured	KF757061	1	1				0	0	0	0	0	0	0	0	0	0	100	0	0	0	0	0	0	0	0	0	0	KF757061
1314	Methylobacter psychrophilus, uncultured	HE617696	1	1				0	0	0	0	0	0	0	0	0	0	0	0	0	0	0	0	100	0	0	0	0	HE617696
1860	Methylobacter psychrophilus, uncultured	KC352654	1	1				0	0	0	0	0	0	0	100	0	0	0	0	0	0	0	0	0	0	0	0	0	KC352654
1864	Methylobacter psychrophilus, uncultured	KC844896	1	1				0	0	0	0	0	100	0	0	0	0	0	0	0	0	0	0	0	0	0	0	0	KC844896
1871	Methylobacter psychrophilus, uncultured	KJ411006	1	1				0	0	0	0	0	0	0	100	0	0	0	0	0	0	0	0	0	0	0	0	0	KJ411006
1880	Methylobacter psychrophilus, uncultured	HE617723	1	1				0	0	0	0	0	0	0	0	0	0	0	0	0	0	0	0	100	0	0	0	0	HE617723
1882	Methylobacter psychrophilus, uncultured	HQ883337	1	1				0	0	0	0	0	0	0	0	0	0	100	0	0	0	0	0	0	0	0	0	0	HQ883337
1883	Methylobacter psychrophilus, uncultured	KF757060	1	1				0	0	0	0	0	0	0	0	0	0	100	0	0	0	0	0	0	0	0	0	0	KF757060
1884	Methylobacter psychrophilus, uncultured	KF757019	1	1				0	0	0	0	0	0	0	0	0	0	100	0	0	0	0	0	0	0	0	0	0	KF757019
1889	Methylobacter psychrophilus, uncultured	LK021621	1	1				0	0	0	0	0	0	0	100	0	0	0	0	0	0	0	0	0	0	0	0	0	LK021621
1893	Methylobacter psychrophilus, uncultured	JF270388	1	1				0	0	0	0	0	0	0	100	0	0	0	0	0	0	0	0	0	0	0	0	0	JF270388
1940	Methylobacter psychrophilus, uncultured	LK021590	1	1				0	0	0	0	0	0	0	100	0	0	0	0	0	0	0	0	0	0	0	0	0	LK021590
1973	Methylobacter psychrophilus, uncultured	HQ883342	1	1				0	0	0	0	0	0	0	0	0	0	100	0	0	0	0	0	0	0	0	0	0	HQ883342
1974	Methylobacter psychrophilus, uncultured	HQ883340	1	1				0	0	0	0	0	0	0	0	0	0	100	0	0	0	0	0	0	0	0	0	0	HQ883340
1975	Methylobacter psychrophilus, uncultured	KJ410906	1	1				0	0	0	0	0	0	0	100	0	0	0	0	0	0	0	0	0	0	0	0	0	KJ410906
1976	Methylobacter psychrophilus, uncultured	LK021604	1	1				0	0	0	0	0	0	0	100	0	0	0	0	0	0	0	0	0	0	0	0	0	LK021604
1978	Methylobacter psychrophilus, uncultured	JQ040556	1	1				0	0	0	0	0	0	0	100	0	0	0	0	0	0	0	0	0	0	0	0	0	JQ040556
1982	Methylobacter psychrophilus, uncultured	DQ067075	1	1				0	0	0	0	0	0	0	100	0	0	0	0	0	0	0	0	0	0	0	0	0	DQ067075
1985	Methylobacter psychrophilus, uncultured	KJ410960	1	1				0	0	0	0	0	0	0	100	0	0	0	0	0	0	0	0	0	0	0	0	0	KJ410960
1994	Methylobacter psychrophilus, uncultured	JN106047	1	1				0	0	0	0	0	0	0	0	0	0	0	0	0	0	0	0	0	0	100	0	0	JN106047
1995	Methylobacter psychrophilus, uncultured	HQ883351	1	1				0	0	0	0	0	0	0	0	0	0	100	0	0	0	0	0	0	0	0	0	0	HQ883351
1996	Methylobacter psychrophilus, uncultured	KJ410905	1	1				0	0	0	0	0	0	0	100	0	0	0	0	0	0	0	0	0	0	0	0	0	KJ410905
1997	Methylobacter psychrophilus, uncultured	HQ883352	1	1				0	0	0	0	0	0	0	0	0	0	100	0	0	0	0	0	0	0	0	0	0	HQ883352
1998	Methylobacter psychrophilus, uncultured	KJ410938	1	1				0	0	0	0	0	0	0	100	0	0	0	0	0	0	0	0	0	0	0	0	0	KJ410938
2003	Methylobacter psychrophilus, uncultured	LK021607	1	1				0	0	0	0	0	0	0	100	0	0	0	0	0	0	0	0	0	0	0	0	0	LK021607
2032	Methylobacter psychrophilus, uncultured	FN597215	1	1				0	0	0	0	0	100	0	0	0	0	0	0	0	0	0	0	0	0	0	0	0	FN597215
2033	Methylobacter psychrophilus, uncultured	KF757051	1	1				0	0	0	0	0	0	0	0	0	0	100	0	0	0	0	0	0	0	0	0	0	KF757051
2087	Methylobacter psychrophilus, uncultured	JQ040553	1	1				0	0	0	0	0	0	0	100	0	0	0	0	0	0	0	0	0	0	0	0	0	JQ040553
2096	Methylobacter psychrophilus, uncultured	HQ383746	1	1				0	0	0	0	0	0	0	100	0	0	0	0	0	0	0	0	0	0	0	0	0	HQ383746
2100	Methylobacter psychrophilus, uncultured	HE617869	1	1				0	0	0	0	0	0	0	0	0	0	0	0	0	0	0	0	100	0	0	0	0	HE617869
2122	Methylobacter psychrophilus, uncultured	KJ411191	1	1				0	0	0	0	0	0	0	100	0	0	0	0	0	0	0	0	0	0	0	0	0	KJ411191
2123	Methylobacter psychrophilus, uncultured	HQ383775	1	1				0	0	0	0	0	0	0	100	0	0	0	0	0	0	0	0	0	0	0	0	0	HQ383775
2124	Methylobacter psychrophilus, uncultured	FN597131	1	1				0	0	0	0	0	100	0	0	0	0	0	0	0	0	0	0	0	0	0	0	0	FN597131
2164	Methylobacter psychrophilus, uncultured	HQ883334	1	1				0	0	0	0	0	0	0	0	0	0	100	0	0	0	0	0	0	0	0	0	0	HQ883334
2176	Methylobacter psychrophilus, uncultured	EU722417	1	1				0	0	0	0	0	0	0	100	0	0	0	0	0	0	0	0	0	0	0	0	0	EU722417
2179	Methylobacter psychrophilus, uncultured	JN408247	1	1				0	0	0	0	0	0	0	0	0	0	0	0	0	100	0	0	0	0	0	0	0	JN408247
2180	Methylobacter psychrophilus, uncultured	HE617856	1	1				0	0	0	0	0	0	0	0	0	0	0	0	0	0	0	0	100	0	0	0	0	HE617856
2182	Methylobacter psychrophilus, uncultured	KF757059	1	1				0	0	0	0	0	0	0	0	0	0	100	0	0	0	0	0	0	0	0	0	0	KF757059
2214	Methylobacter psychrophilus, uncultured	JX113213	1	1				0	0	0	0	0	0	0	0	0	0	0	100	0	0	0	0	0	0	0	0	0	JX113213
2216	Methylobacter psychrophilus, uncultured	KF256236	1	1				0	0	0	0	0	0	0	0	0	0	0	0	0	0	0	100	0	0	0	0	0	KF256236
2217	Methylobacter psychrophilus, uncultured	EF212346	1	1				0	0	0	0	0	0	0	0	0	0	0	0	0	0	0	0	100	0	0	0	0	EF212346
2226	Methylobacter psychrophilus, uncultured	KJ411099	1	1				0	0	0	0	0	0	0	100	0	0	0	0	0	0	0	0	0	0	0	0	0	KJ411099
2249	Methylobacter psychrophilus, uncultured	KJ410925	1	1				0	0	0	0	0	0	0	100	0	0	0	0	0	0	0	0	0	0	0	0	0	KJ410925
2252	Methylobacter psychrophilus, uncultured	HE617732	1	1				0	0	0	0	0	0	0	0	0	0	0	0	0	0	0	0	100	0	0	0	0	HE617732
2254	Methylobacter psychrophilus, uncultured	KJ410973	1	1				0	0	0	0	0	0	0	100	0	0	0	0	0	0	0	0	0	0	0	0	0	KJ410973
2256	Methylobacter psychrophilus, uncultured	KJ411105	1	1				0	0	0	0	0	0	0	100	0	0	0	0	0	0	0	0	0	0	0	0	0	KJ411105
2258	Methylobacter psychrophilus, uncultured	DQ067086	1	1				0	0	0	0	0	0	0	100	0	0	0	0	0	0	0	0	0	0	0	0	0	DQ067086
2263	Methylobacter psychrophilus, uncultured	JN408223	1	1				0	0	0	0	0	0	0	0	0	0	0	0	0	100	0	0	0	0	0	0	0	JN408223
2265	Methylobacter psychrophilus, uncultured	HQ883353	1	1				0	0	0	0	0	0	0	0	0	0	100	0	0	0	0	0	0	0	0	0	0	HQ883353
2272	Methylobacter psychrophilus, uncultured	LK021600	1	1				0	0	0	0	0	0	0	100	0	0	0	0	0	0	0	0	0	0	0	0	0	LK021600
2279	Methylobacter psychrophilus, uncultured	EU722418	1	1				0	0	0	0	0	0	0	100	0	0	0	0	0	0	0	0	0	0	0	0	0	EU722418
2294	Methylobacter psychrophilus, uncultured	KC816609	1	1				0	0	0	0	0	0	0	0	0	0	0	0	0	0	100	0	0	0	0	0	0	KC816609
2307	Methylobacter psychrophilus, uncultured	HQ883332	1	1				0	0	0	0	0	0	0	0	0	0	100	0	0	0	0	0	0	0	0	0	0	HQ883332
2321	Methylobacter psychrophilus, uncultured	HQ383784	1	1				0	0	0	0	0	0	0	100	0	0	0	0	0	0	0	0	0	0	0	0	0	HQ383784
2323	Methylobacter psychrophilus, uncultured	KJ410963	1	1				0	0	0	0	0	0	0	100	0	0	0	0	0	0	0	0	0	0	0	0	0	KJ410963
2324	Methylobacter psychrophilus, uncultured	HQ383786	1	1				0	0	0	0	0	0	0	100	0	0	0	0	0	0	0	0	0	0	0	0	0	HQ383786
2327	Methylobacter psychrophilus, uncultured	EF623701	1	1				0	0	0	0	0	0	0	100	0	0	0	0	0	0	0	0	0	0	0	0	0	EF623701
120	Methylobacter sp.	AJ868410	18	9	y			0	0	0	0	0	0	0	0	0	0	0	0	11.1111	0	0	0	44.4444	11.1111	0	22.2222	11.1111	JN255558	JN255567	JN255560	KJ466889	KF055939	KJ466894	JN255561	JN255559	JN255565	JN255554	EU292164	EU292159	JN790623	KJ817995	AF533663	KJ817994	AJ868410	KF727482
40	Methylobacter tundripaludum	AJ414658	43	10	y	y		0	0	0	0	0	10	0	0	10	10	30	0	0	0	0	10	30	0	0	0	0	NZ_JH109152	KC261125	KC261111	AJ414658	KC261108	JH1091521	KC261099	KC261160	KC261151	KC261112	KC261170	KC261171	KC261235	KC261096	KC261098	KC261104	KC261178	KC261114	KC261121	KC261120	KC261118
2146	Methylobacter tundripaludum	NZ_JPOH01000001	1	1	y			0	0	0	0	0	100	0	0	0	0	0	0	0	0	0	0	0	0	0	0	0	NZ_JPOH01000001
1000	Methylobacter tundripaludum, pxmA	JH109152	2	2	y	y		0	0	0	0	0	0	0	0	0	0	100	0	0	0	0	0	0	0	0	0	0	NZ_JH1091521	JH109152
999	Methylobacter tundripaludum, pxmA, uncultured	NZ_JPOH010000011	2	1	y			0	0	0	0	0	100	0	0	0	0	0	0	0	0	0	0	0	0	0	0	0	NZ_JPOH010000011	NZ_JMLA010000011
129	Methylobacter whittenburyi	NZ_JQNS01000005	17	9	y	y		0	0	0	0	11.1111	0	0	22.2222	0	0	0	0	0	0	0	0	44.4444	0	0	11.1111	11.1111	NZ_JQNS01000005	GU233508	AF182482	JN790621	AF182481	AF150769	GU233507	AF182483	AF182491	AF182486	AY550705	AY236084	EU292166	EU292151	AF182485	AF182494	JN627885
23	Methylocaldum gracile	MGU89301	54	13	y	y		0	0	0	0	0	0	0	7.69231	0	0	0	0	0	0	0	0	76.9231	7.69231	7.69231	0	0	JN627882	JN627880	JN627897	JN627893	JN627872	JN627873	JN627883	JN627889	AF510078	JN627876	JN627884	KC122269	EU647296	EU275141	EU647271	JN627869	AY195664	JN627896	EU647266	JN627891	JN627875
2200	Methylocaldum like 1	AJ430812	1	1				0	0	0	0	0	0	0	0	0	0	0	100	0	0	0	0	0	0	0	0	0	AJ430812
1454	Methylocaldum like 2	EU647278	1	1				0	0	0	0	0	0	0	0	0	0	0	0	0	0	0	0	100	0	0	0	0	EU647278
1588	Methylocaldum like 3	HQ909072	1	1				0	0	0	0	0	0	0	0	0	0	0	0	0	0	0	0	100	0	0	0	0	HQ909072
2198	Methylocaldum like 4	HQ909056	1	1				0	0	0	0	0	0	0	0	0	0	0	0	0	0	0	0	100	0	0	0	0	HQ909056
122	Methylocaldum marinum	AB900159	18	9	y	y		0	11.1111	0	0	0	0	0	0	0	0	0	11.1111	11.1111	0	0	0	44.4444	11.1111	0	11.1111	0	HQ909070	KF727498	KF055930	KJ817961	JN790627	KJ817949	AB900159	JQ671312	KJ817965	KF055932	JQ671225	KF055935	HQ909054	JQ671218	KF055937	KF727502	GU233509	KF015206
192	Methylocaldum sp.	AJ544091	12	8	y			0	0	0	0	0	0	0	0	0	0	0	0	12.5	0	0	0	50	25	12.5	0	0	FJ775132	KJ817973	AJ544091	AJ579664	KF055931	KF727505	KF055933	KJ466882	KF727484	KJ466887	KF727489	AY195660
16	Methylocaldum szegediense	MSU89303	77	8	y	y		0	0	0	0	0	12.5	0	0	0	0	0	0	0	0	0	12.5	12.5	25	0	0	37.5	KF256158	KF256206	KF256195	KF256175	NZ_KE3864891	FR799372	FR799424	FR799371	FR799404	KF256172	FR799383	FR799382	AJ579666	FR799411	FR799402	FR799387	FR799421	FR799410	FR799394	MSU89303	GQ857585
12	Methylocaldum tepidum	MTU89304	93	17	y	y		0	0	0	0	0	0	0	0	0	0	0	0	5.88235	0	0	0	41.1765	35.2941	11.7647	5.88235	0	JQ838673	KJ817964	KJ817963	JQ838686	KJ817955	KJ817948	KJ817977	KF015205	KJ817922	KJ817983	KJ817971	KJ817953	KJ817946	KJ817975	KJ817987	KJ817991	KJ817960	KJ817907	KJ817976	KJ817982	KJ817947
291	Methylocaldum, uncultured	KF256202	7	5				0	0	0	0	0	0	0	0	0	0	0	0	20	0	0	20	40	20	0	0	0	KF256202	FR799399	AY195656	KJ818008	HQ909057	KF256176	FR799378
441	Methylocaldum, uncultured	KJ466875	4	2				0	0	0	0	0	0	0	0	0	0	0	0	0	0	0	0	100	0	0	0	0	KJ466875	KF727487	KJ466888	KF727488
563	Methylocaldum, uncultured	LK052724	3	2				0	0	0	0	0	0	0	50	0	0	0	0	0	0	0	0	50	0	0	0	0	LK052724	LK021599	AY195670
809	Methylocaldum, uncultured	AY195672	2	1				0	0	0	0	0	0	0	0	0	0	0	0	0	0	0	0	100	0	0	0	0	AY195672	AY195671
1853	Methylocaldum, uncultured	EU275132	1	1				0	0	0	0	0	0	0	0	0	0	0	0	0	0	0	0	100	0	0	0	0	EU275132
1914	Methylocaldum, uncultured	KF256231	1	1				0	0	0	0	0	0	0	0	0	0	0	0	0	0	0	100	0	0	0	0	0	KF256231
2183	Methylocaldum, uncultured	HQ909066	1	1				0	0	0	0	0	0	0	0	0	0	0	0	0	0	0	0	100	0	0	0	0	HQ909066
2201	Methylocaldum, uncultured	AJ430790	1	1				0	0	0	0	0	0	0	0	0	0	0	100	0	0	0	0	0	0	0	0	0	AJ430790
2206	Methylocaldum, uncultured	HQ909063	1	1				0	0	0	0	0	0	0	0	0	0	0	0	0	0	0	0	100	0	0	0	0	HQ909063
2242	Methylocaldum, uncultured	AJ430809	1	1				0	0	0	0	0	0	0	0	0	0	0	100	0	0	0	0	0	0	0	0	0	AJ430809
2276	Methylocaldum, uncultured	KF727496	1	1				0	0	0	0	0	0	0	0	0	0	0	0	0	0	0	0	100	0	0	0	0	KF727496
2305	Methylocaldum, uncultured	KF727504	1	1				0	0	0	0	0	0	0	0	0	0	0	0	0	0	0	0	100	0	0	0	0	KF727504
346	Methylocapsa acidiphila	AJ278727	6	4	y	y		0	0	0	0	0	0	0	0	0	75	0	0	0	0	0	25	0	0	0	0	0	NZ_KE386496	CT005238	AJ489801	AJ278728	AJ278727	AJ278729
152	Methylocapsa acidiphila, uncultured	KC261213	16	1				0	0	0	0	0	0	0	0	0	100	0	0	0	0	0	0	0	0	0	0	0	KC261213	KC261073	KC261072	KC261074	KC261070	KC261090	KC261084	KC261194	KC261077	KC261199	KC261076	KC261087	KC261078	KC261080	KC261088	KC261092
159	Methylocapsa acidiphila, uncultured	KC202685	15	1				0	0	0	0	0	0	0	0	0	100	0	0	0	0	0	0	0	0	0	0	0	KC202685	KC202684	KC202681	KC202697	KC202693	KC202696	KC202692	KC202688	KC202698	KC202695	KC202683	KC202690	KC202682	KC202686	KC202680
776	Methylocapsa aurea	FN433470	2	2	y	y		0	0	0	0	0	0	0	0	0	0	0	0	0	0	0	0	0	100	0	0	0	NZ_JQKO01000020	FN433470
2193	Methylocapsa aurea, uncultured	KP071462	1	1				0	0	0	0	0	0	0	0	0	100	0	0	0	0	0	0	0	0	0	0	0	KP071462
416	Methylocapsa like 1	JQ048980	5	1				0	0	0	0	0	0	0	0	0	0	100	0	0	0	0	0	0	0	0	0	0	JQ048980	JQ048977	JQ048956	JQ048981	JQ048962
2209	Methylocapsa like 1	JQ048973	1	1				0	0	0	0	0	0	0	0	0	0	100	0	0	0	0	0	0	0	0	0	0	JQ048973
2210	Methylocapsa like 1	JQ048966	1	1				0	0	0	0	0	0	0	0	0	0	100	0	0	0	0	0	0	0	0	0	0	JQ048966
409	Methylocapsa like 2	AY550709	5	4				0	0	0	0	0	0	0	50	0	25	0	0	0	0	0	0	25	0	0	0	0	AY550709	AF358054	AF358043	AY550736	AY236518
242	Methylococcaceae	AB669168	5	4	y			0	0	0	0	0	0	0	0	0	0	0	60	0	0	0	0	0	0	0	40	0	AB512511	AB280423	AB669168	AB857585	AB857539
1027	Methylococcaceae	GQ130273	2	2	y			0	0	0	0	0	50	0	0	0	0	0	0	0	0	0	0	0	0	50	0	0	GQ130273	GQ130270
1431	Methylococcaceae	AB453965	1	1	y			100	0	0	0	0	0	0	0	0	0	0	0	0	0	0	0	0	0	0	0	0	AB453965
1581	Methylococcaceae	JX963099	1	1	y			0	0	0	0	0	0	0	0	0	0	0	0	0	0	0	0	100	0	0	0	0	JX963099
729	Methylococcaceae 1	AB844971	2	1				0	0	0	0	0	100	0	0	0	0	0	0	0	0	0	0	0	0	0	0	0	AB844971	AB844954
1148	Methylococcaceae 10a	JQ038157	1	1				0	0	0	0	0	0	0	0	0	0	100	0	0	0	0	0	0	0	0	0	0	JQ038157
1012	Methylococcaceae 10b	HM216883	2	1				0	0	0	0	0	0	0	100	0	0	0	0	0	0	0	0	0	0	0	0	0	HM216883	HM216874
1048	Methylococcaceae 10b	JQ038160	2	2				0	0	0	0	0	0	0	0	0	0	100	0	0	0	0	0	0	0	0	0	0	JQ038160	HQ883339
1134	Methylococcaceae 10b	KJ411168	1	1				0	0	0	0	0	0	0	100	0	0	0	0	0	0	0	0	0	0	0	0	0	KJ411168
1141	Methylococcaceae 10b	JQ038158	1	1				0	0	0	0	0	0	0	0	0	0	100	0	0	0	0	0	0	0	0	0	0	JQ038158
1317	Methylococcaceae 11a	AB844981	1	1				0	0	0	0	0	100	0	0	0	0	0	0	0	0	0	0	0	0	0	0	0	AB844981
183	Methylococcaceae 11b	KJ411036	13	2				0	0	0	0	0	0	0	50	0	0	50	0	0	0	0	0	0	0	0	0	0	KJ411036	KJ410926	KJ410921	KJ410928	KJ411042	KJ411027	KJ411023	KJ410823	KJ410931	KJ411141	JQ038159	KJ411039	KJ411012
1036	Methylococcaceae 12a	AB844856	2	1				0	0	0	0	0	100	0	0	0	0	0	0	0	0	0	0	0	0	0	0	0	AB844856	AB844854
1088	Methylococcaceae 12b	JQ038161	1	1				0	0	0	0	0	0	0	0	0	0	100	0	0	0	0	0	0	0	0	0	0	JQ038161
455	Methylococcaceae 12c	KC202715	4	1				0	0	0	0	0	0	0	0	0	100	0	0	0	0	0	0	0	0	0	0	0	KC202715	KC202701	KC202727	KC202713
1099	Methylococcaceae 12c	JN408249	1	1				0	0	0	0	0	0	0	0	0	0	0	0	0	100	0	0	0	0	0	0	0	JN408249
114	Methylococcaceae 12d	GQ390117	20	3				0	0	0	0	0	66.6667	0	0	0	33.3333	0	0	0	0	0	0	0	0	0	0	0	GQ390117	JF811300	GQ390128	JF811256	GQ390138	JF811297	JF811288	GQ390140	JF811290	JF811257	AB505014	AB505015	AB505016	AB505012	AB505018	AB505013	AB505017	JF811289	JF811255	JF811259
257	Methylococcaceae 12d	HQ383715	9	2				0	0	0	0	0	0	0	100	0	0	0	0	0	0	0	0	0	0	0	0	0	HQ383715	HQ383731	HQ383713	HQ383721	HQ383724	HQ383723	HQ383728	HQ383717	KC352656
666	Methylococcaceae 12d	AB845039	3	1				0	0	0	0	0	100	0	0	0	0	0	0	0	0	0	0	0	0	0	0	0	AB845039	AB844987	AB845004
698	Methylococcaceae 12d	HQ383719	3	1				0	0	0	0	0	0	0	100	0	0	0	0	0	0	0	0	0	0	0	0	0	HQ383719	HQ383727	HQ383726
1059	Methylococcaceae 12d	LK052717	2	1				0	0	0	0	0	0	0	100	0	0	0	0	0	0	0	0	0	0	0	0	0	LK052717	LK021588
1063	Methylococcaceae 12d	HM216872	2	2				0	0	0	0	0	0	0	100	0	0	0	0	0	0	0	0	0	0	0	0	0	HM216872	DQ067085
1065	Methylococcaceae 12d	HQ383714	2	1				0	0	0	0	0	0	0	100	0	0	0	0	0	0	0	0	0	0	0	0	0	HQ383714	HQ383711
1079	Methylococcaceae 12d	KC844901	2	2				0	0	0	0	0	50	0	50	0	0	0	0	0	0	0	0	0	0	0	0	0	KC844901	HQ383730
1119	Methylococcaceae 12d	DQ067080	1	1				0	0	0	0	0	0	0	100	0	0	0	0	0	0	0	0	0	0	0	0	0	DQ067080
1142	Methylococcaceae 12d	LK021645	1	1				0	0	0	0	0	0	0	100	0	0	0	0	0	0	0	0	0	0	0	0	0	LK021645
1176	Methylococcaceae 12d	GQ390139	1	1				0	0	0	0	0	100	0	0	0	0	0	0	0	0	0	0	0	0	0	0	0	GQ390139
1188	Methylococcaceae 12d	GQ390141	1	1				0	0	0	0	0	100	0	0	0	0	0	0	0	0	0	0	0	0	0	0	0	GQ390141
1698	Methylococcaceae 12d	FN597117	1	1				0	0	0	0	0	100	0	0	0	0	0	0	0	0	0	0	0	0	0	0	0	FN597117
1706	Methylococcaceae 12d	KJ410822	1	1				0	0	0	0	0	0	0	100	0	0	0	0	0	0	0	0	0	0	0	0	0	KJ410822
1713	Methylococcaceae 12d	DQ067073	1	1				0	0	0	0	0	0	0	100	0	0	0	0	0	0	0	0	0	0	0	0	0	DQ067073
1717	Methylococcaceae 12d	KC588463	1	1				0	0	0	0	0	100	0	0	0	0	0	0	0	0	0	0	0	0	0	0	0	KC588463
1723	Methylococcaceae 12d	HQ383716	1	1				0	0	0	0	0	0	0	100	0	0	0	0	0	0	0	0	0	0	0	0	0	HQ383716
1306	Methylococcaceae 13	EU647285	1	1				0	0	0	0	0	0	0	0	0	0	0	0	0	0	0	0	100	0	0	0	0	EU647285
1307	Methylococcaceae 13	HE617684	1	1				0	0	0	0	0	0	0	0	0	0	0	0	0	0	0	0	100	0	0	0	0	HE617684
1308	Methylococcaceae 13	HE617752	1	1				0	0	0	0	0	0	0	0	0	0	0	0	0	0	0	0	100	0	0	0	0	HE617752
1309	Methylococcaceae 13	JQ040569	1	1				0	0	0	0	0	0	0	100	0	0	0	0	0	0	0	0	0	0	0	0	0	JQ040569
1160	Methylococcaceae 14	JN790626	1	1				0	0	0	0	0	0	0	0	0	0	0	0	0	0	0	0	0	0	0	100	0	JN790626
744	Methylococcaceae 15	JX648576	2	1				0	0	0	0	0	0	0	0	0	0	0	0	0	0	100	0	0	0	0	0	0	JX648576	JX648574
1405	Methylococcaceae 15	JX648579	1	1				0	0	0	0	0	0	0	0	0	0	0	0	0	0	100	0	0	0	0	0	0	JX648579
1396	Methylococcaceae 16	JX113195	1	1				0	0	0	0	0	0	0	0	0	0	0	100	0	0	0	0	0	0	0	0	0	JX113195
1072	Methylococcaceae 17	KJ410895	2	1				0	0	0	0	0	0	0	100	0	0	0	0	0	0	0	0	0	0	0	0	0	KJ410895	KJ410875
1848	Methylococcaceae 17	FN597116	1	1				0	0	0	0	0	100	0	0	0	0	0	0	0	0	0	0	0	0	0	0	0	FN597116
1189	Methylococcaceae 18	AB844866	1	1				0	0	0	0	0	100	0	0	0	0	0	0	0	0	0	0	0	0	0	0	0	AB844866
1692	Methylococcaceae 19	AJ430806	1	1				0	0	0	0	0	0	0	0	0	0	0	100	0	0	0	0	0	0	0	0	0	AJ430806
2127	Methylococcaceae 2	GU735513	1	1				0	0	0	0	0	0	0	0	0	0	100	0	0	0	0	0	0	0	0	0	0	GU735513
1562	Methylococcaceae 20	JQ990096	1	1				0	0	0	0	0	0	0	0	0	0	0	100	0	0	0	0	0	0	0	0	0	JQ990096
1841	Methylococcaceae 21	AB845032	1	1				0	0	0	0	0	100	0	0	0	0	0	0	0	0	0	0	0	0	0	0	0	AB845032
1044	Methylococcaceae 22b	JX998184	2	1				0	0	0	0	0	0	0	0	0	0	0	0	0	0	0	0	100	0	0	0	0	JX998184	JX998178
2267	Methylococcaceae 22b	JX998185	1	1				0	0	0	0	0	0	0	0	0	0	0	0	0	0	0	0	100	0	0	0	0	JX998185
1504	Methylococcaceae 23a	JX184342	1	1				0	0	0	0	0	0	100	0	0	0	0	0	0	0	0	0	0	0	0	0	0	JX184342
1693	Methylococcaceae 23b	KM657580	1	1				100	0	0	0	0	0	0	0	0	0	0	0	0	0	0	0	0	0	0	0	0	KM657580
1212	Methylococcaceae 24a	KJ410983	1	1				0	0	0	0	0	0	0	100	0	0	0	0	0	0	0	0	0	0	0	0	0	KJ410983
1213	Methylococcaceae 24a	AB857413	1	1				0	0	0	0	0	0	0	0	0	0	0	100	0	0	0	0	0	0	0	0	0	AB857413
1215	Methylococcaceae 24a	AB857415	1	1				0	0	0	0	0	0	0	0	0	0	0	100	0	0	0	0	0	0	0	0	0	AB857415
893	Methylococcaceae 24b	KF757069	2	2				0	0	0	0	0	0	0	0	0	0	50	50	0	0	0	0	0	0	0	0	0	KF757069	AB857500
1211	Methylococcaceae 24b	AB845025	1	1				0	0	0	0	0	100	0	0	0	0	0	0	0	0	0	0	0	0	0	0	0	AB845025
1788	Methylococcaceae 24b	JX184299	1	1				0	0	0	0	0	0	100	0	0	0	0	0	0	0	0	0	0	0	0	0	0	JX184299
294	Methylococcaceae 24c	FN599931	7	2				0	0	0	0	0	0	0	0	0	0	0	100	0	0	0	0	0	0	0	0	0	FN599931	KM924601	FN599922	FN599936	FN599952	FN599970	KM924666
1873	Methylococcaceae 25	JX184320	1	1				0	0	0	0	0	0	100	0	0	0	0	0	0	0	0	0	0	0	0	0	0	JX184320
2118	Methylococcaceae 26a	AB930859	1	1				100	0	0	0	0	0	0	0	0	0	0	0	0	0	0	0	0	0	0	0	0	AB930859
576	Methylococcaceae 26b	AB930881	3	1				100	0	0	0	0	0	0	0	0	0	0	0	0	0	0	0	0	0	0	0	0	AB930881	AB930887	AB930852
574	Methylococcaceae 27	AB844966	3	1				0	0	0	0	0	100	0	0	0	0	0	0	0	0	0	0	0	0	0	0	0	AB844966	AB844973	AB844984
1826	Methylococcaceae 28	JX184336	1	1				0	0	0	0	0	0	100	0	0	0	0	0	0	0	0	0	0	0	0	0	0	JX184336
2137	Methylococcaceae 29	AB505023	1	1				0	0	0	0	0	0	0	0	0	100	0	0	0	0	0	0	0	0	0	0	0	AB505023
1250	Methylococcaceae 3	KF901439	1	1				0	0	0	0	0	0	0	0	100	0	0	0	0	0	0	0	0	0	0	0	0	KF901439
2138	Methylococcaceae 30a	GU735530	1	1				0	0	0	0	0	0	0	0	0	0	100	0	0	0	0	0	0	0	0	0	0	GU735530
1086	Methylococcaceae 30b	AB722395	1	1				0	0	0	0	0	100	0	0	0	0	0	0	0	0	0	0	0	0	0	0	0	AB722395
1107	Methylococcaceae 30b	AB478834	1	1				0	0	0	0	0	100	0	0	0	0	0	0	0	0	0	0	0	0	0	0	0	AB478834
2139	Methylococcaceae 31	DQ235456	1	1				0	0	0	0	0	0	0	100	0	0	0	0	0	0	0	0	0	0	0	0	0	DQ235456
382	Methylococcaceae 32	KJ410804	5	1				0	0	0	0	0	0	0	100	0	0	0	0	0	0	0	0	0	0	0	0	0	KJ410804	KJ410785	KJ410779	KJ411076	KJ411049
817	Methylococcaceae 33	LK052697	2	1				0	0	0	0	0	0	0	100	0	0	0	0	0	0	0	0	0	0	0	0	0	LK052697	LK021553
1906	Methylococcaceae 33	AB722429	1	1				0	0	0	0	0	100	0	0	0	0	0	0	0	0	0	0	0	0	0	0	0	AB722429
1907	Methylococcaceae 33	AB722416	1	1				0	0	0	0	0	100	0	0	0	0	0	0	0	0	0	0	0	0	0	0	0	AB722416
1909	Methylococcaceae 33	LK021639	1	1				0	0	0	0	0	0	0	100	0	0	0	0	0	0	0	0	0	0	0	0	0	LK021639
2107	Methylococcaceae 33	HQ383795	1	1				0	0	0	0	0	0	0	100	0	0	0	0	0	0	0	0	0	0	0	0	0	HQ383795
1686	Methylococcaceae 34	JQ513942	1	1				0	0	0	0	0	100	0	0	0	0	0	0	0	0	0	0	0	0	0	0	0	JQ513942
727	Methylococcaceae 4	KJ411115	2	1				0	0	0	0	0	0	0	100	0	0	0	0	0	0	0	0	0	0	0	0	0	KJ411115	KJ411106
586	Methylococcaceae 5	JF270400	3	2				0	0	0	0	0	0	0	50	0	0	0	0	0	50	0	0	0	0	0	0	0	JF270400	JF270389	KF031199
2012	Methylococcaceae 5	AB064370	1	1				0	0	0	0	0	0	0	0	100	0	0	0	0	0	0	0	0	0	0	0	0	AB064370
2093	Methylococcaceae 6	EU071115	1	1				0	0	0	0	0	0	0	0	0	0	0	0	0	0	0	0	100	0	0	0	0	EU071115
177	Methylococcaceae 7	KM924664	14	1				0	0	0	0	0	0	0	0	0	0	0	100	0	0	0	0	0	0	0	0	0	KM924664	KM924661	KM924649	KM924685	KM924561	KM924642	KM924662	KM924677	KM924686	KM924687	KM924675	KM924682	KM924648	KM924668
2150	Methylococcaceae 7	KM924678	1	1				0	0	0	0	0	0	0	0	0	0	0	100	0	0	0	0	0	0	0	0	0	KM924678
1947	Methylococcaceae 8a	KJ411020	1	1				0	0	0	0	0	0	0	100	0	0	0	0	0	0	0	0	0	0	0	0	0	KJ411020
571	Methylococcaceae 8b	KJ410860	3	1				0	0	0	0	0	0	0	100	0	0	0	0	0	0	0	0	0	0	0	0	0	KJ410860	KJ410863	KJ410861
1039	Methylococcaceae 8b	AY236078	2	2				0	0	0	0	0	0	0	0	50	0	0	0	0	0	0	0	50	0	0	0	0	AY424846	AY236078
1049	Methylococcaceae 9	LK052713	2	1				0	0	0	0	0	0	0	100	0	0	0	0	0	0	0	0	0	0	0	0	0	LK052713	LK021578
1369	Methylococcaceae bacterium 73a, pxmA	NZ_JYNS01000012	1	1	y			0	0	0	0	0	0	0	0	0	0	0	100	0	0	0	0	0	0	0	0	0	NZ_JYNS01000012
1223	Methylococcaceae bacterium ET-HIRO, pmoA1	AB453962	1	1	y			100	0	0	0	0	0	0	0	0	0	0	0	0	0	0	0	0	0	0	0	0	AB453962
1239	Methylococcaceae bacterium ET-HIRO, pmoA2	AB453963	1	1	y			100	0	0	0	0	0	0	0	0	0	0	0	0	0	0	0	0	0	0	0	0	AB453963
1222	Methylococcaceae bacterium ET-SHO, pmoA1, putative ethane monooxygenase	AB453960	1	1	y			100	0	0	0	0	0	0	0	0	0	0	0	0	0	0	0	0	0	0	0	0	AB453960
1235	Methylococcaceae bacterium ET-SHO, pmoA2	AB453961	1	1	y			100	0	0	0	0	0	0	0	0	0	0	0	0	0	0	0	0	0	0	0	0	AB453961
1328	Methylococcaceae M200	HM564018	1	1	y			0	0	0	0	0	0	0	0	0	100	0	0	0	0	0	0	0	0	0	0	0	HM564018
1275	Methylococcaceae M200, pxmA	HM564019	1	1	y			0	0	0	0	0	0	0	0	0	100	0	0	0	0	0	0	0	0	0	0	0	HM564019
1073	Methylococcaceae sp. Sn10-6	LAJX01000232	2	1	y			0	0	0	0	0	0	0	0	0	0	0	100	0	0	0	0	0	0	0	0	0	NZ_LAJX01000232	LAJX01000232
515	Methylococcus	AF533666	4	4	y			0	0	0	0	0	0	0	0	25	0	25	0	0	0	0	0	25	0	0	0	25	KF901437	AF533666	JX998182	JQ038175
4	Methylococcus capsulatus	NZ_AUKJ01000010	283	18	y	y		5.55556	0	5.55556	0	0	5.55556	0	11.1111	0	0	0	0	0	5.55556	0	0	0	33.3333	5.55556	11.1111	16.6667	AM712989	AM698071	AM698048	AM713071	AM713091	AM713052	AM713084	AM713067	AM698061	AM698081	AM698060	AM698057	AM713158	AM713134	AM713125	AM713133	AM713102	AM712997	AM712998	AM712981	AM713114
314	Methylococcus like 1	DQ142761	7	3				0	0	0	0	33.3333	0	33.3333	33.3333	0	0	0	0	0	0	0	0	0	0	0	0	0	DQ142761	DQ142763	DQ142762	KJ410872	KJ410852	JX184366	JX184358
2064	Methylococcus like 1	JX184365	1	1				0	0	0	0	0	0	100	0	0	0	0	0	0	0	0	0	0	0	0	0	0	JX184365
1849	Methylococcus like 10	AB280422	1	1				0	0	0	0	0	0	0	0	0	0	0	0	0	0	0	0	0	0	0	100	0	AB280422
1015	Methylococcus like 12	JQ671291	2	2				0	0	0	0	0	0	0	0	0	0	0	50	0	50	0	0	0	0	0	0	0	JQ671291	GU056127
1724	Methylococcus like 12	JN591273	1	1				0	0	0	0	0	0	0	0	0	0	0	100	0	0	0	0	0	0	0	0	0	JN591273
1991	Methylococcus like 12	KJ207216	1	1				0	0	0	0	0	0	0	0	0	0	0	0	0	0	100	0	0	0	0	0	0	KJ207216
1970	Methylococcus like 14	FJ873119	1	1				0	0	0	0	0	0	0	0	0	0	0	100	0	0	0	0	0	0	0	0	0	FJ873119
533	Methylococcus like 15	KJ466874	3	2				0	0	0	0	0	0	0	0	0	0	0	0	0	0	0	0	100	0	0	0	0	KJ466874	KJ466865	KF727494
540	Methylococcus like 15	AM749115	3	1				0	0	0	0	0	100	0	0	0	0	0	0	0	0	0	0	0	0	0	0	0	AM749115	AM749114	AM749117
2190	Methylococcus like 15	KJ466873	1	1				0	0	0	0	0	0	0	0	0	0	0	0	0	0	0	0	100	0	0	0	0	KJ466873
18	Methylococcus like 17	AB845087	70	1				0	0	0	0	0	100	0	0	0	0	0	0	0	0	0	0	0	0	0	0	0	AB845087	AB844825	AB844810	AB845149	AB845135	AB845089	AB845097	AB844858	AB844865	AB845125	AB845137	AB844812	AB844932	AB844845	AB845056	AB845124	AB844835	AB844887	AB845099	AB844920	AB844803
2054	Methylococcus like 2	AM749116	1	1				0	0	0	0	0	100	0	0	0	0	0	0	0	0	0	0	0	0	0	0	0	AM749116
864	Methylococcus like 3	JX184385	2	1				0	0	0	0	0	0	100	0	0	0	0	0	0	0	0	0	0	0	0	0	0	JX184385	JX184382
865	Methylococcus like 3	JX184388	2	1				0	0	0	0	0	0	100	0	0	0	0	0	0	0	0	0	0	0	0	0	0	JX184388	JX184278
1329	Methylococcus like 3	AB930889	1	1				100	0	0	0	0	0	0	0	0	0	0	0	0	0	0	0	0	0	0	0	0	AB930889
1415	Methylococcus like 4	GU735537	1	1				0	0	0	0	0	0	0	0	0	0	100	0	0	0	0	0	0	0	0	0	0	GU735537
867	Methylococcus like 5	GU735541	2	1				0	0	0	0	0	0	0	0	0	0	100	0	0	0	0	0	0	0	0	0	0	GU735541	GU735525
868	Methylococcus like 5	GU735540	2	1				0	0	0	0	0	0	0	0	0	0	100	0	0	0	0	0	0	0	0	0	0	GU735540	GU735531
468	Methylococcus like 6	AM849792	4	2				0	0	0	0	0	0	0	0	0	0	0	100	0	0	0	0	0	0	0	0	0	AM849792	FN599935	AM849783	AM849757
1407	Methylococcus like 6	AM849771	1	1				0	0	0	0	0	0	0	0	0	0	0	100	0	0	0	0	0	0	0	0	0	AM849771
1410	Methylococcus like 6	KM924560	1	1				0	0	0	0	0	0	0	0	0	0	0	100	0	0	0	0	0	0	0	0	0	KM924560
1408	Methylococcus like 7	KJ411065	1	1				0	0	0	0	0	0	0	100	0	0	0	0	0	0	0	0	0	0	0	0	0	KJ411065
427	Methylococcus like 8	GU735556	5	2				0	0	0	0	0	0	0	0	0	0	50	0	0	50	0	0	0	0	0	0	0	GU735556	KF031198	GU735559	GU735554	GU735552
2329	Methylococcus like 9	KF055945	1	1				0	0	0	0	0	0	0	0	0	0	0	0	0	0	0	0	100	0	0	0	0	KF055945
151	Methylococcus, uncultured	AB722386	16	3				0	0	0	33.3333	0	33.3333	33.3333	0	0	0	0	0	0	0	0	0	0	0	0	0	0	AB722386	AB722397	AB722393	AB722381	AB722401	AB722370	AB722402	AB722372	AB722385	JX184377	AB722369	AB222906	AB222691	AB722399	AB722388	AB722400
234	Methylococcus, uncultured	AM910129	2	1				0	0	0	0	0	0	0	0	0	0	0	100	0	0	0	0	0	0	0	0	0	AM910129	AM910096
302	Methylococcus, uncultured	AB722376	7	1				0	0	0	0	0	100	0	0	0	0	0	0	0	0	0	0	0	0	0	0	0	AB722376	AB722379	AB722378	AB722398	AB722367	AB722390	AB722366
573	Methylococcus, uncultured	AJ430810	3	2				0	0	0	0	0	0	0	0	0	0	0	50	0	0	0	0	0	50	0	0	0	AJ430810	AM713101	AM713062
1289	Methylococcus, uncultured	AM713156	1	1				0	0	0	0	0	0	0	0	0	0	0	0	0	0	0	0	0	100	0	0	0	AM713156
1293	Methylococcus, uncultured	AM713174	1	1				0	0	0	0	0	0	0	0	0	0	0	0	0	0	0	0	0	100	0	0	0	AM713174
1294	Methylococcus, uncultured	AM713172	1	1				0	0	0	0	0	0	0	0	0	0	0	0	0	0	0	0	0	100	0	0	0	AM713172
1334	Methylococcus, uncultured	AM712992	1	1				0	0	0	0	0	0	0	0	0	0	0	0	0	0	0	0	0	100	0	0	0	AM712992
1680	Methylococcus, uncultured	AJ430801	1	1				0	0	0	0	0	0	0	0	0	0	0	100	0	0	0	0	0	0	0	0	0	AJ430801
1681	Methylococcus, uncultured	AJ430800	1	1				0	0	0	0	0	0	0	0	0	0	0	100	0	0	0	0	0	0	0	0	0	AJ430800
2031	Methylococcus, uncultured	AB722380	1	1				0	0	0	0	0	100	0	0	0	0	0	0	0	0	0	0	0	0	0	0	0	AB722380
2052	Methylococcus, uncultured	KF901438	1	1				0	0	0	0	0	0	0	0	100	0	0	0	0	0	0	0	0	0	0	0	0	KF901438
2053	Methylococcus, uncultured	JX184319	1	1				0	0	0	0	0	0	100	0	0	0	0	0	0	0	0	0	0	0	0	0	0	JX184319
2151	Methylococcus, uncultured	AM713138	1	1				0	0	0	0	0	0	0	0	0	0	0	0	0	0	0	0	0	100	0	0	0	AM713138
636	Methylocystaceae 1	JN591142	3	1				0	0	0	0	0	0	0	0	0	0	0	100	0	0	0	0	0	0	0	0	0	JN591142	JN591063	JN591084
1492	Methylocystaceae 1	FN649660	1	1				0	0	0	0	0	0	0	0	0	0	0	100	0	0	0	0	0	0	0	0	0	FN649660
1550	Methylocystaceae 10	JX184246	1	1				0	0	0	0	0	0	100	0	0	0	0	0	0	0	0	0	0	0	0	0	0	JX184246
1579	Methylocystaceae 10	JX184375	1	1				0	0	0	0	0	0	100	0	0	0	0	0	0	0	0	0	0	0	0	0	0	JX184375
54	Methylocystaceae 11	FN649519	36	6				0	0	0	0	0	0	0	0	0	0	0	100	0	0	0	0	0	0	0	0	0	FN649519	FN649705	FN649698	FN649702	FN649707	FN599989	FN599912	FN649577	FN600112	FN600104	FN599917	FN649524	FN599993	FN599983	FN599987	FN599995	FN599980	FN649492	JQ681247	GU134443	FN600079
394	Methylocystaceae 11	FN597191	5	3				0	0	0	0	0	33.3333	0	0	0	33.3333	33.3333	0	0	0	0	0	0	0	0	0	0	FN597191	KF757026	KF757085	FN597236	KC817764
631	Methylocystaceae 11	FN597201	3	2				0	0	0	0	0	50	0	0	0	0	50	0	0	0	0	0	0	0	0	0	0	FN597201	FN597219	AB570074
647	Methylocystaceae 11	JN591279	3	2				0	0	0	0	0	0	0	0	0	0	0	100	0	0	0	0	0	0	0	0	0	JN591279	KF365820	JN591274
659	Methylocystaceae 11	AY662389	3	2				0	0	0	0	0	0	0	0	0	0	50	0	0	0	0	0	0	50	0	0	0	AY662389	AY662388	KF757089
912	Methylocystaceae 11	FN649510	2	1				0	0	0	0	0	0	0	0	0	0	0	100	0	0	0	0	0	0	0	0	0	FN649510	FN649483
1546	Methylocystaceae 11	KC817766	1	1				0	0	0	0	0	0	0	0	0	100	0	0	0	0	0	0	0	0	0	0	0	KC817766
1549	Methylocystaceae 11	JQ040563	1	1				0	0	0	0	0	0	0	100	0	0	0	0	0	0	0	0	0	0	0	0	0	JQ040563
1551	Methylocystaceae 11	FN649474	1	1				0	0	0	0	0	0	0	0	0	0	0	100	0	0	0	0	0	0	0	0	0	FN649474
1557	Methylocystaceae 11	AJ868254	1	1				0	0	0	0	0	0	0	0	0	0	0	0	0	0	0	0	0	100	0	0	0	AJ868254
1571	Methylocystaceae 11	AY662380	1	1				0	0	0	0	0	0	0	0	0	0	0	0	0	0	0	0	0	100	0	0	0	AY662380
1573	Methylocystaceae 11	KM924566	1	1				0	0	0	0	0	0	0	0	0	0	0	100	0	0	0	0	0	0	0	0	0	KM924566
1574	Methylocystaceae 11	FN599895	1	1				0	0	0	0	0	0	0	0	0	0	0	100	0	0	0	0	0	0	0	0	0	FN599895
1575	Methylocystaceae 11	JQ671333	1	1				0	0	0	0	0	0	0	0	0	0	0	100	0	0	0	0	0	0	0	0	0	JQ671333
1576	Methylocystaceae 11	AM849790	1	1				0	0	0	0	0	0	0	0	0	0	0	100	0	0	0	0	0	0	0	0	0	AM849790
1578	Methylocystaceae 11	JQ671230	1	1				0	0	0	0	0	0	0	0	0	0	0	100	0	0	0	0	0	0	0	0	0	JQ671230
1594	Methylocystaceae 11	FN600029	1	1				0	0	0	0	0	0	0	0	0	0	0	100	0	0	0	0	0	0	0	0	0	FN600029
310	Methylocystaceae 12	HQ651182	7	2				0	0	0	0	0	0	0	0	0	100	0	0	0	0	0	0	0	0	0	0	0	HQ651182	JF907386	JF907383	JF907382	JF907378	JF907381	JF907384
1455	Methylocystaceae 12	FR726177	1	1				0	0	0	0	0	0	0	0	0	100	0	0	0	0	0	0	0	0	0	0	0	FR726177
1690	Methylocystaceae 13	JF965502	1	1				0	0	0	0	0	0	0	0	0	100	0	0	0	0	0	0	0	0	0	0	0	JF965502
1442	Methylocystaceae 2	GU056141	1	1				0	0	0	0	0	0	0	0	0	0	0	0	0	100	0	0	0	0	0	0	0	GU056141
1447	Methylocystaceae 3	KJ410976	1	1				0	0	0	0	0	0	0	100	0	0	0	0	0	0	0	0	0	0	0	0	0	KJ410976
634	Methylocystaceae 4	KF256255	3	2				0	0	0	0	0	0	0	0	0	0	0	0	0	0	0	100	0	0	0	0	0	KF256255	FN395337	KF256238
1444	Methylocystaceae 4	FJ009666	1	1				0	0	0	0	0	0	0	0	0	0	0	100	0	0	0	0	0	0	0	0	0	FJ009666
1445	Methylocystaceae 4	AM910119	1	1				0	0	0	0	0	0	0	0	0	0	0	100	0	0	0	0	0	0	0	0	0	AM910119
1446	Methylocystaceae 5	FN597253	1	1				0	0	0	0	0	100	0	0	0	0	0	0	0	0	0	0	0	0	0	0	0	FN597253
1523	Methylocystaceae 6	KF256162	1	1				0	0	0	0	0	0	0	0	0	0	0	0	0	0	0	100	0	0	0	0	0	KF256162
1524	Methylocystaceae 6	KF256140	1	1				0	0	0	0	0	0	0	0	0	0	0	0	0	0	0	100	0	0	0	0	0	KF256140
1525	Methylocystaceae 6	LK021589	1	1				0	0	0	0	0	0	0	100	0	0	0	0	0	0	0	0	0	0	0	0	0	LK021589
1593	Methylocystaceae 7	KC816617	1	1				0	0	0	0	0	0	0	0	0	0	0	0	0	0	100	0	0	0	0	0	0	KC816617
1592	Methylocystaceae 8	JF780898	1	1				0	0	0	0	0	0	0	0	0	0	0	0	0	0	0	0	0	100	0	0	0	JF780898
1590	Methylocystaceae 9	JF780900	1	1				0	0	0	0	0	0	0	0	0	0	0	0	0	0	0	0	0	100	0	0	0	JF780900
1591	Methylocystaceae 9	JF780899	1	1				0	0	0	0	0	0	0	0	0	0	0	0	0	0	0	0	0	100	0	0	0	JF780899
328	Methylocystis	AJ459038	6	5	y			0	0	0	0	0	0	0	20	0	0	0	20	0	0	20	0	20	0	0	0	20	KF055952	AF150791	AB371595	KF055947	AJ459038	KJ207220
486	Methylocystis	FN599881	4	3				0	0	0	0	0	0	0	0	0	0	0	66.6667	0	0	0	0	0	0	0	33.3333	0	FN599881	AB857474	FN599920	AB280427
665	Methylocystis	AB636308	3	3	y			0	0	0	0	0	66.6667	0	0	0	0	0	0	0	0	0	0	0	0	0	33.3333	0	AB845049	AB636308	AB683091
726	Methylocystis	DQ078511	2	2	y			0	0	0	0	0	0	0	50	0	0	0	50	0	0	0	0	0	0	0	0	0	DQ078511	FN649470
896	Methylocystis	AJ459029	2	2	y			0	0	0	0	0	0	0	50	0	0	0	0	0	50	0	0	0	0	0	0	0	KF031209	AJ459029
1083	Methylocystis	AJ868286	1	1	y			0	0	0	0	0	0	0	0	0	0	0	0	0	0	0	0	0	100	0	0	0	AJ868286
1138	Methylocystis	FJ009658	1	1				0	0	0	0	0	0	0	0	0	0	0	100	0	0	0	0	0	0	0	0	0	FJ009658
1577	Methylocystis 1,	KC923240	1	1				0	0	0	0	0	0	0	0	0	0	0	0	0	0	0	0	0	100	0	0	0	KC923240
1790	Methylocystis 2, uncultured	FN597187	1	1				0	0	0	0	0	100	0	0	0	0	0	0	0	0	0	0	0	0	0	0	0	FN597187
2169	Methylocystis 3, uncultured	JF416656	1	1				0	0	0	0	0	0	0	0	0	0	0	100	0	0	0	0	0	0	0	0	0	JF416656
1281	Methylocystis 4, uncultured	FN394120	1	1				0	0	0	0	0	0	0	0	0	0	0	0	0	0	0	0	0	100	0	0	0	FN394120
107	Methylocystis 5, uncultured	JX184280	21	3				33.3333	0	0	0	0	33.3333	33.3333	0	0	0	0	0	0	0	0	0	0	0	0	0	0	JX184280	FJ024370	FJ024360	FJ024350	AB930935	AB930851	AB930878	JX184306	AB930906	AB930921	AB930913	AB930847	JX184288	AB930920	AB930904	AB930899	AB930886	AB930917	AB930888	AB930875	AB930873
786	Methylocystis 6, uncultured	FN597252	2	1				0	0	0	0	0	100	0	0	0	0	0	0	0	0	0	0	0	0	0	0	0	FN597252	FN597204
187	Methylocystis bryophila	FN422005	13	7	y	y		0	0	0	0	0	0	0	0	0	71.4286	14.2857	0	0	0	0	14.2857	0	0	0	0	0	KF543848	JN036527	JN036525	JN036528	FN422005	JN036523	AJ459046	JN036524	HE798547	FR720278	KF543854	KF543846	KF757084
674	Methylocystis bryophila pmoA2	HE798546	3	2	y	y		0	0	0	0	0	0	0	0	0	100	0	0	0	0	0	0	0	0	0	0	0	HE798546	HE798548	AJ544096
113	Methylocystis bryophila pmoA2, uncultured	KC261082	20	5				0	0	0	0	0	0	0	0	0	60	0	0	0	0	0	0	0	40	0	0	0	KC261082	KF543845	KF543842	KC261079	KF543838	KF543836	KC261091	KC261089	KC261085	KC261086	AJ317921	FR726179	AJ317919	AJ317915	AJ317913	AY080959	AY080950	AY080958	AY080953	AJ317920
401	Methylocystis bryophila pmoA2, uncultured	KF543822	5	2				0	0	0	0	0	0	0	0	0	100	0	0	0	0	0	0	0	0	0	0	0	KF543822	KF543851	KF543826	KF543843	AY781169
447	Methylocystis bryophila pmoA2, uncultured	KF543856	4	1				0	0	0	0	0	0	0	0	0	100	0	0	0	0	0	0	0	0	0	0	0	KF543856	KF543835	KF543850	KF543829
861	Methylocystis bryophila pmoA2, uncultured	FR726195	2	1				0	0	0	0	0	0	0	0	0	100	0	0	0	0	0	0	0	0	0	0	0	FR726195	FR726183
1096	Methylocystis bryophila pmoA2, uncultured	KF823566	1	1				0	0	0	0	0	0	0	0	0	0	0	100	0	0	0	0	0	0	0	0	0	KF823566
1106	Methylocystis bryophila pmoA2, uncultured	JF907390	1	1				0	0	0	0	0	0	0	0	0	100	0	0	0	0	0	0	0	0	0	0	0	JF907390
1	Methylocystis echinoides	AJ459000	708	47	y	y		0	0	2.12766	0	0	6.38298	4.25532	12.766	0	2.12766	4.25532	44.6809	2.12766	4.25532	0	2.12766	4.25532	6.38298	0	4.25532	0	FN599896	JN591267	KF233899	EU193300	JN591266	JQ671238	JQ671308	AB857469	AB857423	JQ671249	AB857378	KF365804	AB857520	KF233893	KF823580	JQ671255	GU056152	AB857498	GU056151	AB857417	JN591248
365	Methylocystis heyeri	AM283546	5	4	y	y		0	0	0	25	0	25	0	0	0	0	0	25	0	0	0	0	0	25	0	0	0	KC844906	KC844890	AJ868287	KF233924	AM283546
149	Methylocystis parvus	AF533665	16	7	y	y		0	0	0	0	0	0	0	0	0	0	0	0	14.2857	0	0	0	0	14.2857	14.2857	0	57.1429	NZ_AJTV01000081	AY654723	AY654722	FR734287	AY654718	AY654719	AY654721	AF533665	AJ459040	AY654727	AY654725	AY654724	AY654726	AY654720	FJ775133	MPU31651
679	Methylocystis parvus, pmoA2, uncultured	AJ543420	3	1				0	0	0	0	0	0	0	0	0	0	0	100	0	0	0	0	0	0	0	0	0	AJ543420	AJ543421	AJ543419
1085	Methylocystis parvus, pmoA2, uncultured	AJ543418	1	1				0	0	0	0	0	0	0	0	0	0	0	100	0	0	0	0	0	0	0	0	0	AJ543418
1095	Methylocystis parvus, pmoA2, uncultured	AJ543423	1	1				0	0	0	0	0	0	0	0	0	0	0	100	0	0	0	0	0	0	0	0	0	AJ543423
3	Methylocystis rosea, hirsuta	AJ414657	387	93	y	y		0	0	0	0	1.07527	6.45161	4.30108	7.52688	7.52688	4.30108	5.37634	17.2043	3.22581	2.15054	1.07527	5.37634	13.9785	11.828	1.07527	3.22581	4.30108	EU647273	KF256178	KC817756	AF358051	KC817780	KC817760	KC817740	KC817791	DQ364434	LK021573	KC817750	KC817731	KC817798	KF256160	KC817782	KC817752	KC817774	KC817723	KC817773	KC817722	EU071098
1019	Methylocystis rosea, pxmA	NZ_KB889964	2	2	y	y		0	0	0	0	0	0	0	0	0	50	50	0	0	0	0	0	0	0	0	0	0	NZ_KB889964	NZ_AYNA01000128
8	Methylocystis sp.	AJ459048	154	21	y			0	0	0	0	0	4.7619	4.7619	19.0476	0	0	0	61.9048	4.7619	4.7619	0	0	0	0	0	0	0	FN649682	FN649711	FN649710	FN649693	FN649718	FN649717	KJ818044	KJ817936	FN649476	FN649708	FN649697	AY488083	KJ817943	KJ817921	FN649719	JQ990109	FN600078	FN649689	AB845075	KJ818049	FN649723
10	Methylocystis sp.	AJ459013	149	29	y			0	0	0	0	0	3.33333	3.33333	3.33333	0	0	3.33333	63.3333	3.33333	6.66667	0	0	3.33333	3.33333	0	6.66667	0	EU244566	FN649654	FN649521	FN600071	JN591116	KJ818037	AB857476	FN599865	FN649506	FN599939	FN599959	FN599894	AB857380	FN562570	AB857414	AB857448	AB857480	AB857522	AB857406	AB857410	JQ671240
11	Methylocystis sp.	AJ458998	115	26	y			0	0	0	0	0	0	3.84615	0	0	0	0	65.3846	3.84615	3.84615	0	0	7.69231	7.69231	0	3.84615	3.84615	EU359000	AM849663	AM849677	AM910147	AM849765	AM849802	AM849632	AM849644	AM849769	AM849698	AM849628	AB683118	AM849672	AM849795	AM849770	AM849656	AM849761	AM849686	AM849710	MSU81596	AM849723
45	Methylocystis sp.	AJ459036	41	17	y			0	0	0	0	0	0	0	5.88235	0	0	0	70.5882	5.88235	11.7647	0	5.88235	0	0	0	0	0	KJ817997	KF256246	KM924701	KM924694	FN649673	FN649655	KM924565	FN599916	KJ818043	KJ817940	JQ671226	GU056143	KF233889	JQ681235	JX113089	JQ681246	KM924679	KF233909	JN408217	FM986154	FM986146
56	Methylocystis sp.	AJ459033	33	17	y			0	0	0	0	0	0	5.88235	5.88235	11.7647	0	0	35.2941	0	11.7647	0	0	17.6471	5.88235	0	0	5.88235	AJ459033	JX184345	JN591140	JF772627	JX113051	JN591110	KC352415	KF031206	JN591168	JN591139	KF055938	GQ857579	GQ857578	KC352414	JF772619	AY195665	KC352416	AY195663	NZ_KE1247741	NZ_KE124774	KC352417
67	Methylocystis sp.	DQ078496	29	2	y			0	0	0	0	0	0	0	50	0	0	0	0	0	0	0	0	0	0	50	0	0	FJ775143	FJ775160	FJ775157	FJ775159	FJ775137	FJ775145	FJ775153	FJ775154	FJ775134	FJ775162	FJ775146	FJ775163	FJ775147	FJ775139	FJ775164	FJ775138	FJ775161	FJ775144	FJ775155	FJ775150	FJ775149
92	Methylocystis sp.	EU359003	23	14	y			0	0	0	0	0	7.14286	0	0	7.14286	0	0	57.1429	0	0	0	0	14.2857	14.2857	0	0	0	KF823577	KF823573	KF823579	KF823570	KF823557	KF823556	AJ868277	FR799420	FR799412	KF233920	KF233905	KF901425	JX998177	AB371598	KM924631	EU359003	KC352432	KM924567	GU134417	FN597230	FN597227
137	Methylocystis sp.	AY355399	17	7	y			0	0	0	0	0	28.5714	0	57.1429	0	0	0	14.2857	0	0	0	0	0	0	0	0	0	AY488079	JF811283	GQ390102	GQ390100	AY355398	AY355399	AY355397	GQ390101	GQ390103	HM216864	FN599911	FN599965	FN599974	FN599875	FN599997	KJ410927	FN599949
202	Methylocystis sp.	AJ459045	12	8	y			0	0	0	0	0	0	0	0	0	0	0	0	0	0	0	0	75	12.5	0	0	12.5	EU647295	FJ868571	FJ868570	KC352420	KF055941	HQ909060	EU647277	HQ909059	JX998181	AJ459045	EU647261	EU275140
127	Methylocystis sp., pmoA2	AJ431387	18	12	y			0	0	0	0	0	0	25	0	25	8.33333	0	8.33333	0	0	0	0	16.6667	16.6667	0	0	0	AB064378	KC817771	KC817747	JX963105	AY424845	AY236079	FJ805257	AJ868408	DQ008422	DQ008374	DQ008371	AJ544094	AJ544093	HE956757	BX649604	AJ431387	AJ544095	AJ544099
1122	Methylocystis,	EU131047	1	1				0	0	0	0	0	0	0	0	0	0	0	0	0	100	0	0	0	0	0	0	0	EU131047
268	Methylocystis, pmoA2	KF365850	8	3				0	0	0	0	0	0	33.3333	0	0	0	0	66.6667	0	0	0	0	0	0	0	0	0	KF365850	KF365874	KF365799	JQ671268	JQ671261	JX184378	JX184370	JX184321
890	Methylocystis, pmoA2, uncultured	LK052728	2	1				0	0	0	0	0	0	0	100	0	0	0	0	0	0	0	0	0	0	0	0	0	LK052728	LK021606
1161	Methylocystis, pmoA2, uncultured	EU647287	1	1				0	0	0	0	0	0	0	0	0	0	0	0	0	0	0	0	100	0	0	0	0	EU647287
1171	Methylocystis, pmoA2, uncultured	AF358045	1	1				0	0	0	0	0	0	0	0	0	100	0	0	0	0	0	0	0	0	0	0	0	AF358045
1174	Methylocystis, pmoA2, uncultured	KC352657	1	1				0	0	0	0	0	0	0	100	0	0	0	0	0	0	0	0	0	0	0	0	0	KC352657
1011	Methylocystis, pxmA	AJ299965	2	1				0	0	0	0	0	0	0	0	0	0	0	100	0	0	0	0	0	0	0	0	0	AJ299965	AJ299964
265	Methylocystis, pxmA, uncultured	FJ210312	8	1				0	0	0	0	0	0	0	0	0	0	0	100	0	0	0	0	0	0	0	0	0	FJ210312	FJ210329	FJ210366	FJ210327	FJ210344	FJ210319	FJ210315	FJ210363
6	Methylocystis, uncultured	HG934311	187	24				0	0	0	0	0	4.16667	0	0	0	70.8333	8.33333	0	0	0	0	0	0	16.6667	0	0	0	HG934311	HG934304	GQ279346	HG934312	KC261237	KC261236	KC261100	GQ279343	KC261069	KC261068	KC261217	KC261191	JQ048982	JQ048964	GQ468280	KC261105	GQ279342	KC202703	FN597243	KC261116	KC261103
24	Methylocystis, uncultured	KC817650	53	5				0	0	0	0	0	0	0	20	20	20	0	0	0	0	20	0	20	0	0	0	0	KC817650	KC817796	KC817741	KC817678	KC817639	KC817627	KC817659	KC817686	KC817679	KC817663	KC817626	KC817698	KC817664	KC817690	KC817692	KC817668	KC817673	KC817646	KC817672	KC817661	KC817677
27	Methylocystis, uncultured	AB857411	50	14				0	0	0	0	0	7.14286	0	0	0	0	7.14286	71.4286	7.14286	7.14286	0	0	0	0	0	0	0	AB857411	KF233930	JQ681251	AB857514	JN591310	FJ009648	FJ009635	FN600002	FN599996	FJ009655	JN591296	AB857449	KF757088	JN591258	JN591261	GU134407	AB857477	FN562549	JQ671231	AB857389	KF233904
31	Methylocystis, uncultured	KC261204	50	2				0	0	0	0	0	0	0	0	0	100	0	0	0	0	0	0	0	0	0	0	0	KC261204	KC261181	KC261157	KC261175	LN681137	KC261136	KC261228	KC261158	KC261143	KC261130	KC261141	KC261138	KC261150	KC261207	KC261210	KC261167	KC261140	KC261180	KC261205	KC261135	KC261146
59	Methylocystis, uncultured	AJ868257	31	7				0	0	0	0	0	0	14.2857	0	0	28.5714	14.2857	0	0	0	0	14.2857	14.2857	14.2857	0	0	0	AJ868257	KC817736	KC817656	KC817785	KC817701	KC817662	KC817767	KC817800	KC817749	AF358050	HE617893	KC817649	KC817630	KC817734	KC817759	KC817709	KC817697	KC817732	GU735524	GU735511	KC817776
63	Methylocystis, uncultured	FN395326	30	11				0	0	0	0	0	0	0	36.3636	0	0	0	36.3636	0	9.09091	0	18.1818	0	0	0	0	0	FN395326	KF256250	FN395330	KJ411210	KF256239	KJ410935	KJ411024	KF256222	FN395325	JN591069	FN562563	AM910132	KJ411062	KJ411088	KJ411109	KJ410978	FN395333	DQ235467	AY488081	AY488080	AY355396
73	Methylocystis, uncultured	KF365848	27	10				0	0	0	0	0	10	0	0	0	30	10	30	0	10	0	0	10	0	0	0	0	KF365848	FN597217	FN597193	FN597242	KF757025	FN597232	FN597228	FN597197	FR726191	FR726188	FN597225	AY781164	KF823565	AB857505	KF365791	KF365876	KF365859	KF823569	KF055943	GU056130	KF543844
77	Methylocystis, uncultured	KJ410923	26	7				0	0	0	0	0	14.2857	0	14.2857	0	0	14.2857	14.2857	14.2857	0	0	28.5714	0	0	0	0	0	KJ410923	KJ410999	KF256212	FN395335	KJ411114	KJ411103	KJ410967	KJ410944	KJ411208	KJ818062	KJ410794	KJ410774	KJ410790	JQ990106	JQ990102	KJ411029	JQ038179	KJ818031	KF256259	KF256221	KF256244
95	Methylocystis, uncultured	JF772590	23	14				0	0	0	0	0	0	0	0	0	0	0	92.8571	7.14286	0	0	0	0	0	0	0	0	JF772590	FN562566	FJ845785	KM924568	FM986076	JN591237	KF823572	KF365861	AM849629	EU358994	AB500801	FN600055	KM924683	KJ817937	KM924693	FN599915	KM924700	JN591246	KF233888	FM986174	KF233892
102	Methylocystis, uncultured	FM986141	21	7				0	0	0	0	0	0	0	0	0	0	0	85.7143	0	0	0	0	0	14.2857	0	0	0	FM986141	FN599968	FM986157	FM986135	FM986120	FM986114	KF233902	FN599918	FN599967	FN599937	FM986151	FN649501	FM986166	FM986160	FM986163	KF233915	FJ845794	FN394201	AB857467	FN599893	AB857434
110	Methylocystis, uncultured	FN394125	20	2				0	0	0	0	0	0	0	0	0	0	0	0	0	0	0	0	0	50	0	50	0	FN394125	FN394146	FN394145	FN394142	FN394143	FN394127	FN394144	FN394140	FN394139	FN394131	FN394132	FN394126	FN394129	FN394141	FN394133	FN394128	FN394134	FN394130	JQ031736	JQ031735
123	Methylocystis, uncultured	JQ048985	18	3				0	0	0	0	0	0	0	0	0	33.3333	66.6667	0	0	0	0	0	0	0	0	0	0	JQ048985	JQ582405	JQ048965	JQ048963	JQ048984	KP071458	KP071457	JQ048978	JQ048959	JQ048983	KF757080	JQ048979	JQ048961	JQ048987	JQ048995	JQ048972	JQ048999	JQ048958
132	Methylocystis, uncultured	FN649653	17	8				0	0	0	0	0	0	12.5	37.5	0	0	0	50	0	0	0	0	0	0	0	0	0	FN649653	FN599874	FN599880	JQ990116	FN599984	FN599913	KF233928	FN599886	AY488086	FN600003	FN599940	FN600113	KJ410859	JX184351	AY488085	AY488084	AY355394
193	Methylocystis, uncultured	KF901432	12	1				0	0	0	0	0	0	0	0	100	0	0	0	0	0	0	0	0	0	0	0	0	KF901432	KF901436	KF901423	KF901430	KF901435	KF901431	KF901422	KF901424	KF901429	KF901428	KF901434	KF901433
201	Methylocystis, uncultured	KF823553	12	3				0	0	0	0	0	0	0	0	0	0	0	33.3333	0	0	0	0	66.6667	0	0	0	0	KF823553	KF823582	KF823568	KF823584	KF823562	KF823554	KF823571	HQ909069	EU647276	EU647269	EU647283	EU647290
228	Methylocystis, uncultured	KF256151	10	4				0	0	0	0	0	0	0	0	0	0	0	25	25	25	0	25	0	0	0	0	0	KF256151	KJ818084	EU131045	JN591167	KF256214	KF256201	KF256207	KF256191	KF256173	KF256171
230	Methylocystis, uncultured	AB844826	10	5				0	0	0	0	0	40	0	0	0	0	20	20	0	0	0	0	0	0	0	20	0	AB844826	FN599921	AB280424	FN599924	FN599923	AB564270	AB564263	AB844807	KF757073	KF757024
251	Methylocystis, uncultured	FJ024371	9	2				0	0	0	0	0	50	50	0	0	0	0	0	0	0	0	0	0	0	0	0	0	FJ024371	FJ024359	FJ024361	FJ024353	FJ024357	FJ024366	FJ024379	JX184286	JX184287
256	Methylocystis, uncultured	KC261234	9	2				0	0	0	0	0	0	0	0	0	100	0	0	0	0	0	0	0	0	0	0	0	KC261234	KC261147	LN681138	KC261212	KC261219	KC261233	KC261216	KC261179	KC261196
270	Methylocystis, uncultured	KJ410933	8	5				0	0	0	0	0	0	0	80	0	20	0	0	0	0	0	0	0	0	0	0	0	KJ410933	KJ410864	AY355393	AY355392	KP071455	HM216865	KJ410865	AY488082
272	Methylocystis, uncultured	FN597235	8	3				0	0	0	0	0	33.3333	0	0	0	33.3333	0	33.3333	0	0	0	0	0	0	0	0	0	FN597235	FN597250	FN597202	FN597203	FN597233	KM924590	FR726196	FN597114
288	Methylocystis, uncultured	KF365852	7	2				0	0	0	0	0	0	0	0	0	50	0	50	0	0	0	0	0	0	0	0	0	KF365852	KF543833	KF543828	KF543861	KF543853	KF543855	KF543824
295	Methylocystis, uncultured	KJ607647	7	4				0	0	0	0	0	0	0	0	0	0	0	100	0	0	0	0	0	0	0	0	0	KJ607647	JX113109	JX113084	JX113110	AM849640	AM849626	AB669170
320	Methylocystis, uncultured	FN599903	7	3				0	0	0	0	0	0	0	0	0	0	0	100	0	0	0	0	0	0	0	0	0	FN599903	KF233890	FN649722	FN600057	FN599942	FN649652	FN649715
325	Methylocystis, uncultured	AB845022	6	2				0	0	0	0	0	50	0	0	0	0	0	0	0	50	0	0	0	0	0	0	0	AB845022	AB844894	AB844873	JN408222	AB844877	AB845023
330	Methylocystis, uncultured	JQ048968	6	2				0	0	0	0	0	50	0	0	0	0	50	0	0	0	0	0	0	0	0	0	0	JQ048968	JQ048969	FN597186	JQ048960	FN597132	FN597122
339	Methylocystis, uncultured	LN681143	6	3				0	0	0	0	0	0	0	0	0	100	0	0	0	0	0	0	0	0	0	0	0	LN681143	FJ930082	FJ930081	FJ930080	AY309212	AY309208
340	Methylocystis, uncultured	JX184298	6	2				50	0	0	0	0	0	50	0	0	0	0	0	0	0	0	0	0	0	0	0	0	JX184298	KM657578	JX184305	JX184295	JX184296	JX184243
343	Methylocystis, uncultured	FN649633	6	5				0	0	0	0	0	0	0	0	0	0	0	100	0	0	0	0	0	0	0	0	0	FN649633	KF233887	FN649634	FN562558	FJ845802	FM986075
379	Methylocystis, uncultured	GQ857589	5	4				0	0	0	0	0	25	0	0	0	25	0	25	0	0	0	0	0	0	0	0	25	GQ857589	GQ857584	JN591109	AB564262	KC817636
383	Methylocystis, uncultured	KM924583	5	3				0	0	0	0	0	0	0	0	0	0	0	33.3333	0	0	0	0	0	66.6667	0	0	0	KM924583	KM924581	KM924652	FN393879	AJ868255
387	Methylocystis, uncultured	LN681134	5	5				0	0	0	0	0	0	0	0	0	100	0	0	0	0	0	0	0	0	0	0	0	LN681134	AY309210	AF006047	EF644615	FJ930083
393	Methylocystis, uncultured	KJ410970	5	2				0	0	0	0	0	0	0	50	0	0	0	50	0	0	0	0	0	0	0	0	0	KJ410970	KJ410955	KJ410959	KJ410818	AM910115
402	Methylocystis, uncultured	GU056157	5	4				0	0	0	0	0	0	0	0	0	0	0	75	0	25	0	0	0	0	0	0	0	GU056157	JQ671300	JQ681252	KF365815	KF365801
406	Methylocystis, uncultured	KM924569	2	2				0	0	0	0	0	0	0	0	0	0	0	66.6667	33.3333	0	0	0	0	0	0	0	0	KM924569	KJ818064
414	Methylocystis, uncultured	FN599909	5	2				0	0	0	0	0	0	0	0	0	0	0	100	0	0	0	0	0	0	0	0	0	FN599909	FN599988	FN599986	FN599907	GU134424
417	Methylocystis, uncultured	LN681146	5	2				0	0	0	0	0	0	0	0	0	100	0	0	0	0	0	0	0	0	0	0	0	LN681146	KP071451	LN681144	KP071453	KP071452
440	Methylocystis, uncultured	AB857409	4	3				0	0	0	0	0	33.3333	0	0	0	0	0	66.6667	0	0	0	0	0	0	0	0	0	AB857409	FN599950	AB857385	AB844820
442	Methylocystis, uncultured	AB564267	4	4				0	0	0	0	0	25	0	25	0	0	0	0	25	0	0	25	0	0	0	0	0	AB564267	HM216861	KF256153	KJ818036
444	Methylocystis, uncultured	FN600061	4	3				0	0	0	0	0	0	0	0	0	0	0	66.6667	0	0	0	0	0	33.3333	0	0	0	FN600061	FN600036	KF015210	EU193273
449	Methylocystis, uncultured	FR726176	4	2				0	0	0	0	0	0	0	0	0	50	50	0	0	0	0	0	0	0	0	0	0	FR726176	FR726193	FR726190	AB570078
453	Methylocystis, uncultured	JQ031733	4	2				0	0	0	0	0	0	0	0	0	0	0	0	0	0	0	50	0	0	0	50	0	JQ031733	JQ031734	FN395332	FN395329
459	Methylocystis, uncultured	KF823578	4	1				0	0	0	0	0	0	0	0	0	0	0	100	0	0	0	0	0	0	0	0	0	KF823578	KF823567	KF823555	KF823564
517	Methylocystis, uncultured	AB844851	4	1				0	0	0	0	0	100	0	0	0	0	0	0	0	0	0	0	0	0	0	0	0	AB844851	AB845091	AB845010	AB844848
520	Methylocystis, uncultured	AB564264	4	4				0	0	0	0	0	50	0	25	0	0	25	0	0	0	0	0	0	0	0	0	0	AB564264	KJ411221	FN597145	KF757023
526	Methylocystis, uncultured	KC816614	4	1				0	0	0	0	0	0	0	0	0	0	0	0	0	0	100	0	0	0	0	0	0	KC816614	KC816618	KC816613	KC816615
529	Methylocystis, uncultured	JF907379	4	1				0	0	0	0	0	0	0	0	0	100	0	0	0	0	0	0	0	0	0	0	0	JF907379	JF907388	JF907377	JF907380
596	Methylocystis, uncultured	FN599883	3	2				0	0	0	0	0	0	0	0	0	0	0	100	0	0	0	0	0	0	0	0	0	FN599883	FN599929	AB500807
599	Methylocystis, uncultured	KM924670	3	3				0	0	33.3333	0	0	0	0	0	0	0	0	66.6667	0	0	0	0	0	0	0	0	0	KM924670	FN600045	AB113639
603	Methylocystis, uncultured	JQ681238	3	3				0	0	0	0	0	0	0	0	0	0	0	100	0	0	0	0	0	0	0	0	0	JQ681238	FM986070	FN649638
605	Methylocystis, uncultured	AY550716	2	2				0	0	0	0	0	0	0	33.3333	0	0	0	33.3333	0	0	0	33.3333	0	0	0	0	0	AY550716	KF256169
630	Methylocystis, uncultured	AB844875	3	2				0	0	0	0	0	50	50	0	0	0	0	0	0	0	0	0	0	0	0	0	0	AB844875	AB844872	JX184324
632	Methylocystis, uncultured	KM924689	3	1				0	0	0	0	0	0	0	0	0	0	0	100	0	0	0	0	0	0	0	0	0	KM924689	KM924708	KM924692
655	Methylocystis, uncultured	LN681145	3	3				0	0	0	0	0	0	0	0	0	100	0	0	0	0	0	0	0	0	0	0	0	LN681145	KF543834	JF907387
661	Methylocystis, uncultured	FN600052	3	2				0	0	0	0	0	0	0	0	0	0	0	100	0	0	0	0	0	0	0	0	0	FN600052	FN600062	JN591192
672	Methylocystis, uncultured	FJ009667	3	2				0	0	0	0	0	0	0	0	0	0	0	50	50	0	0	0	0	0	0	0	0	FJ009667	FJ009659	KJ817974
683	Methylocystis, uncultured	KM924595	3	2				0	0	0	0	0	0	0	0	0	0	50	50	0	0	0	0	0	0	0	0	0	KM924595	KF757083	KF757078
700	Methylocystis, uncultured	KF757077	3	1				0	0	0	0	0	0	0	0	0	0	100	0	0	0	0	0	0	0	0	0	0	KF757077	KF757087	KF757086
703	Methylocystis, uncultured	FR726200	3	1				0	0	0	0	0	0	0	0	0	100	0	0	0	0	0	0	0	0	0	0	0	FR726200	FR726197	FR726181
704	Methylocystis, uncultured	HG934300	3	3				0	0	0	0	0	0	0	0	0	100	0	0	0	0	0	0	0	0	0	0	0	HG934300	FJ930089	LN681135
705	Methylocystis, uncultured	KP071449	3	2				0	0	0	0	0	0	0	0	0	100	0	0	0	0	0	0	0	0	0	0	0	KP071449	KP071450	EF644604
714	Methylocystis, uncultured	FN597209	3	2				0	0	0	0	0	50	0	0	0	0	50	0	0	0	0	0	0	0	0	0	0	FN597209	FN597195	AB570079
728	Methylocystis, uncultured	AB857398	2	2				0	0	0	0	0	50	0	0	0	0	0	50	0	0	0	0	0	0	0	0	0	AB857398	AB844832
730	Methylocystis, uncultured	AB844992	2	1				0	0	0	0	0	100	0	0	0	0	0	0	0	0	0	0	0	0	0	0	0	AB844992	AB844968
731	Methylocystis, uncultured	AM910143	2	1				0	0	0	0	0	0	0	0	0	0	0	100	0	0	0	0	0	0	0	0	0	AM910143	AM910102
734	Methylocystis, uncultured	JQ038180	2	2				0	0	0	0	0	0	0	0	0	0	50	50	0	0	0	0	0	0	0	0	0	JQ038180	FN600105
735	Methylocystis, uncultured	FN599945	2	1				0	0	0	0	0	0	0	0	0	0	0	100	0	0	0	0	0	0	0	0	0	FN599945	FN599863
745	Methylocystis, uncultured	FJ868572	1	1				0	0	0	0	0	0	0	0	0	0	0	50	0	0	0	0	0	50	0	0	0	FJ868572
771	Methylocystis, uncultured	FJ868582	2	1				0	0	0	0	0	0	0	0	0	0	0	0	0	0	0	0	0	100	0	0	0	FJ868582	FJ868581
772	Methylocystis, uncultured	KF256232	2	2				0	0	50	0	0	0	0	0	0	0	0	0	0	0	0	50	0	0	0	0	0	KF256232	GU115836
803	Methylocystis, uncultured	JX113176	2	2				0	0	0	0	0	0	0	0	0	0	0	100	0	0	0	0	0	0	0	0	0	JX113176	AM910121
905	Methylocystis, uncultured	AB683096	2	1				0	0	0	0	0	0	0	0	0	0	0	0	0	0	0	0	0	0	0	100	0	AB683096	AB683087
913	Methylocystis, uncultured	FJ868580	2	1				0	0	0	0	0	0	0	0	0	0	0	0	0	0	0	0	0	100	0	0	0	FJ868580	FJ868568
917	Methylocystis, uncultured	GU225775	2	1				0	0	0	0	0	0	0	0	0	0	0	0	0	0	0	0	100	0	0	0	0	GU225775	GU225774
919	Methylocystis, uncultured	HE617769	2	2				0	0	0	0	0	0	0	0	0	0	0	0	0	0	0	0	100	0	0	0	0	HE617769	EU647284
920	Methylocystis, uncultured	KC817770	2	2				0	0	0	0	0	0	0	0	0	50	0	0	0	0	0	50	0	0	0	0	0	KC817770	FR749672
922	Methylocystis, uncultured	KF365825	2	2				0	0	0	0	0	0	0	0	0	0	0	100	0	0	0	0	0	0	0	0	0	KF365825	JN591283
925	Methylocystis, uncultured	KJ411197	2	1				0	0	0	0	0	0	0	100	0	0	0	0	0	0	0	0	0	0	0	0	0	KJ411197	KJ410827
932	Methylocystis, uncultured	DQ008394	2	1				0	0	0	0	0	0	0	0	100	0	0	0	0	0	0	0	0	0	0	0	0	DQ008394	DQ008399
933	Methylocystis, uncultured	AM910131	2	1				0	0	0	0	0	0	0	0	0	0	0	100	0	0	0	0	0	0	0	0	0	AM910131	AM910123
935	Methylocystis, uncultured	LK052686	2	1				0	0	0	0	0	0	0	100	0	0	0	0	0	0	0	0	0	0	0	0	0	LK052686	LK021538
943	Methylocystis, uncultured	JN591255	2	1				0	0	0	0	0	0	0	0	0	0	0	100	0	0	0	0	0	0	0	0	0	JN591255	JN591247
946	Methylocystis, uncultured	KP071468	2	1				0	0	0	0	0	0	0	0	0	100	0	0	0	0	0	0	0	0	0	0	0	KP071468	KP071456
947	Methylocystis, uncultured	FR749674	2	1				0	0	0	0	0	0	0	0	0	0	0	0	0	0	0	100	0	0	0	0	0	FR749674	FR749673
948	Methylocystis, uncultured	KF543839	2	1				0	0	0	0	0	0	0	0	0	100	0	0	0	0	0	0	0	0	0	0	0	KF543839	KF543832
953	Methylocystis, uncultured	HE617882	2	1				0	0	0	0	0	0	0	0	0	0	0	0	0	0	0	0	100	0	0	0	0	HE617882	HE617772
956	Methylocystis, uncultured	EF015804	2	1				0	0	0	0	0	0	0	0	0	0	0	0	0	0	0	0	0	100	0	0	0	EF015804	EF015795
1105	Methylocystis, uncultured	KF757022	1	1				0	0	0	0	0	0	0	0	0	0	100	0	0	0	0	0	0	0	0	0	0	KF757022
1108	Methylocystis, uncultured	GU056163	1	1				0	0	0	0	0	0	0	0	0	0	0	0	0	100	0	0	0	0	0	0	0	GU056163
1109	Methylocystis, uncultured	KF757081	1	1				0	0	0	0	0	0	0	0	0	0	100	0	0	0	0	0	0	0	0	0	0	KF757081
1114	Methylocystis, uncultured	AB564252	1	1				0	0	0	0	0	100	0	0	0	0	0	0	0	0	0	0	0	0	0	0	0	AB564252
1116	Methylocystis, uncultured	JQ048976	1	1				0	0	0	0	0	0	0	0	0	0	100	0	0	0	0	0	0	0	0	0	0	JQ048976
1143	Methylocystis, uncultured	AB570077	1	1				0	0	0	0	0	0	0	0	0	0	100	0	0	0	0	0	0	0	0	0	0	AB570077
1149	Methylocystis, uncultured	KF365816	1	1				0	0	0	0	0	0	0	0	0	0	0	100	0	0	0	0	0	0	0	0	0	KF365816
1150	Methylocystis, uncultured	JX184341	1	1				0	0	0	0	0	0	100	0	0	0	0	0	0	0	0	0	0	0	0	0	0	JX184341
1151	Methylocystis, uncultured	FN597208	1	1				0	0	0	0	0	100	0	0	0	0	0	0	0	0	0	0	0	0	0	0	0	FN597208
1183	Methylocystis, uncultured	AY662375	1	1				0	0	0	0	0	0	0	0	0	0	0	0	0	0	0	0	0	100	0	0	0	AY662375
1186	Methylocystis, uncultured	FN649658	1	1				0	0	0	0	0	0	0	0	0	0	0	100	0	0	0	0	0	0	0	0	0	FN649658
1202	Methylocystis, uncultured	AM849690	1	1				0	0	0	0	0	0	0	0	0	0	0	100	0	0	0	0	0	0	0	0	0	AM849690
1204	Methylocystis, uncultured	FN600106	1	1				0	0	0	0	0	0	0	0	0	0	0	100	0	0	0	0	0	0	0	0	0	FN600106
1206	Methylocystis, uncultured	KF757082	1	1				0	0	0	0	0	0	0	0	0	0	100	0	0	0	0	0	0	0	0	0	0	KF757082
1209	Methylocystis, uncultured	FN599872	1	1				0	0	0	0	0	0	0	0	0	0	0	100	0	0	0	0	0	0	0	0	0	FN599872
1218	Methylocystis, uncultured	JF907389	1	1				0	0	0	0	0	0	0	0	0	100	0	0	0	0	0	0	0	0	0	0	0	JF907389
1247	Methylocystis, uncultured	FJ009638	1	1				0	0	0	0	0	0	0	0	0	0	0	100	0	0	0	0	0	0	0	0	0	FJ009638
1248	Methylocystis, uncultured	EU244565	1	1				0	0	0	0	0	0	0	0	0	0	0	0	0	0	0	0	0	100	0	0	0	EU244565
1249	Methylocystis, uncultured	GU056125	1	1				0	0	0	0	0	0	0	0	0	0	0	0	0	100	0	0	0	0	0	0	0	GU056125
1253	Methylocystis, uncultured	FN649643	1	1				0	0	0	0	0	0	0	0	0	0	0	100	0	0	0	0	0	0	0	0	0	FN649643
1268	Methylocystis, uncultured	FJ024354	1	1				0	0	0	0	0	100	0	0	0	0	0	0	0	0	0	0	0	0	0	0	0	FJ024354
1270	Methylocystis, uncultured	JX184301	1	1				0	0	0	0	0	0	100	0	0	0	0	0	0	0	0	0	0	0	0	0	0	JX184301
1280	Methylocystis, uncultured	FN394119	1	1				0	0	0	0	0	0	0	0	0	0	0	0	0	0	0	0	0	100	0	0	0	FN394119
1286	Methylocystis, uncultured	FN649677	1	1				0	0	0	0	0	0	0	0	0	0	0	100	0	0	0	0	0	0	0	0	0	FN649677
1287	Methylocystis, uncultured	AM849643	1	1				0	0	0	0	0	0	0	0	0	0	0	100	0	0	0	0	0	0	0	0	0	AM849643
1288	Methylocystis, uncultured	FN649645	1	1				0	0	0	0	0	0	0	0	0	0	0	100	0	0	0	0	0	0	0	0	0	FN649645
1338	Methylocystis, uncultured	AB683111	1	1				0	0	0	0	0	0	0	0	0	0	0	0	0	0	0	0	0	0	0	100	0	AB683111
1414	Methylocystis, uncultured	FN600094	1	1				0	0	0	0	0	0	0	0	0	0	0	100	0	0	0	0	0	0	0	0	0	FN600094
1458	Methylocystis, uncultured	AB683104	1	1				0	0	0	0	0	0	0	0	0	0	0	0	0	0	0	0	0	0	0	100	0	AB683104
1459	Methylocystis, uncultured	KP071467	1	1				0	0	0	0	0	0	0	0	0	100	0	0	0	0	0	0	0	0	0	0	0	KP071467
1465	Methylocystis, uncultured	FN597222	1	1				0	0	0	0	0	100	0	0	0	0	0	0	0	0	0	0	0	0	0	0	0	FN597222
1473	Methylocystis, uncultured	JX184254	1	1				0	0	0	0	0	0	100	0	0	0	0	0	0	0	0	0	0	0	0	0	0	JX184254
1481	Methylocystis, uncultured	KF256230	1	1				0	0	0	0	0	0	0	0	0	0	0	0	0	0	0	100	0	0	0	0	0	KF256230
1493	Methylocystis, uncultured	KF256253	1	1				0	0	0	0	0	0	0	0	0	0	0	0	0	0	0	100	0	0	0	0	0	KF256253
1496	Methylocystis, uncultured	FN597115	1	1				0	0	0	0	0	100	0	0	0	0	0	0	0	0	0	0	0	0	0	0	0	FN597115
1497	Methylocystis, uncultured	FN649486	1	1				0	0	0	0	0	0	0	0	0	0	0	100	0	0	0	0	0	0	0	0	0	FN649486
1498	Methylocystis, uncultured	FN597190	1	1				0	0	0	0	0	100	0	0	0	0	0	0	0	0	0	0	0	0	0	0	0	FN597190
1499	Methylocystis, uncultured	FN395346	1	1				0	0	0	0	0	0	0	0	0	0	0	0	0	0	0	100	0	0	0	0	0	FN395346
1503	Methylocystis, uncultured	FR726185	1	1				0	0	0	0	0	0	0	0	0	100	0	0	0	0	0	0	0	0	0	0	0	FR726185
1505	Methylocystis, uncultured	KF256263	1	1				0	0	0	0	0	0	0	0	0	0	0	0	0	0	0	100	0	0	0	0	0	KF256263
1507	Methylocystis, uncultured	KC352421	1	1				0	0	0	0	0	0	0	0	0	0	0	0	0	0	0	0	100	0	0	0	0	KC352421
1508	Methylocystis, uncultured	FN600027	1	1				0	0	0	0	0	0	0	0	0	0	0	100	0	0	0	0	0	0	0	0	0	FN600027
1514	Methylocystis, uncultured	FN597218	1	1				0	0	0	0	0	100	0	0	0	0	0	0	0	0	0	0	0	0	0	0	0	FN597218
1515	Methylocystis, uncultured	DQ008395	1	1				0	0	0	0	0	0	0	0	100	0	0	0	0	0	0	0	0	0	0	0	0	DQ008395
1516	Methylocystis, uncultured	FJ868574	1	1				0	0	0	0	0	0	0	0	0	0	0	0	0	0	0	0	0	100	0	0	0	FJ868574
1526	Methylocystis, uncultured	JX184325	1	1				0	0	0	0	0	0	100	0	0	0	0	0	0	0	0	0	0	0	0	0	0	JX184325
1528	Methylocystis, uncultured	FM986017	1	1				0	0	0	0	0	0	0	0	0	0	0	100	0	0	0	0	0	0	0	0	0	FM986017
1531	Methylocystis, uncultured	FN599910	1	1				0	0	0	0	0	0	0	0	0	0	0	100	0	0	0	0	0	0	0	0	0	FN599910
1545	Methylocystis, uncultured	FJ775158	1	1				0	0	0	0	0	0	0	0	0	0	0	0	0	0	0	0	0	0	100	0	0	FJ775158
1547	Methylocystis, uncultured	FJ868575	1	1				0	0	0	0	0	0	0	0	0	0	0	0	0	0	0	0	0	100	0	0	0	FJ868575
1548	Methylocystis, uncultured	KM657583	1	1				100	0	0	0	0	0	0	0	0	0	0	0	0	0	0	0	0	0	0	0	0	KM657583
1553	Methylocystis, uncultured	JN408240	1	1				0	0	0	0	0	0	0	0	0	0	0	0	0	100	0	0	0	0	0	0	0	JN408240
1554	Methylocystis, uncultured	AB845119	1	1				0	0	0	0	0	100	0	0	0	0	0	0	0	0	0	0	0	0	0	0	0	AB845119
1555	Methylocystis, uncultured	AB844843	1	1				0	0	0	0	0	100	0	0	0	0	0	0	0	0	0	0	0	0	0	0	0	AB844843
1561	Methylocystis, uncultured	EU275135	1	1				0	0	0	0	0	0	0	0	0	0	0	0	0	0	0	0	100	0	0	0	0	EU275135
1572	Methylocystis, uncultured	GU056136	1	1				0	0	0	0	0	0	0	0	0	0	0	0	0	100	0	0	0	0	0	0	0	GU056136
1607	Methylocystis, uncultured	GU056123	1	1				0	0	0	0	0	0	0	0	0	0	0	0	0	100	0	0	0	0	0	0	0	GU056123
1618	Methylocystis, uncultured	FM986123	1	1				0	0	0	0	0	0	0	0	0	0	0	100	0	0	0	0	0	0	0	0	0	FM986123
1631	Methylocystis, uncultured	FN597198	1	1				0	0	0	0	0	100	0	0	0	0	0	0	0	0	0	0	0	0	0	0	0	FN597198
1636	Methylocystis, uncultured	AM849767	1	1				0	0	0	0	0	0	0	0	0	0	0	100	0	0	0	0	0	0	0	0	0	AM849767
1637	Methylocystis, uncultured	FN599966	1	1				0	0	0	0	0	0	0	0	0	0	0	100	0	0	0	0	0	0	0	0	0	FN599966
1689	Methylocystis, uncultured	JF965503	1	1				0	0	0	0	0	0	0	0	0	100	0	0	0	0	0	0	0	0	0	0	0	JF965503
1715	Methylocystis, uncultured	KP071446	1	1				0	0	0	0	0	0	0	0	0	100	0	0	0	0	0	0	0	0	0	0	0	KP071446
1716	Methylocystis, uncultured	FR726189	1	1				0	0	0	0	0	0	0	0	0	100	0	0	0	0	0	0	0	0	0	0	0	FR726189
1718	Methylocystis, uncultured	FN597221	1	1				0	0	0	0	0	100	0	0	0	0	0	0	0	0	0	0	0	0	0	0	0	FN597221
1754	Methylocystis, uncultured	FR726186	1	1				0	0	0	0	0	0	0	0	0	100	0	0	0	0	0	0	0	0	0	0	0	FR726186
1776	Methylocystis, uncultured	FN597205	1	1				0	0	0	0	0	100	0	0	0	0	0	0	0	0	0	0	0	0	0	0	0	FN597205
1779	Methylocystis, uncultured	KM924673	1	1				0	0	0	0	0	0	0	0	0	0	0	100	0	0	0	0	0	0	0	0	0	KM924673
1781	Methylocystis, uncultured	KP071460	1	1				0	0	0	0	0	0	0	0	0	100	0	0	0	0	0	0	0	0	0	0	0	KP071460
1782	Methylocystis, uncultured	KP071459	1	1				0	0	0	0	0	0	0	0	0	100	0	0	0	0	0	0	0	0	0	0	0	KP071459
1783	Methylocystis, uncultured	JQ048967	1	1				0	0	0	0	0	0	0	0	0	0	100	0	0	0	0	0	0	0	0	0	0	JQ048967
1791	Methylocystis, uncultured	AY662379	1	1				0	0	0	0	0	0	0	0	0	0	0	0	0	0	0	0	0	100	0	0	0	AY662379
1794	Methylocystis, uncultured	FJ930085	1	1				0	0	0	0	0	0	0	0	0	100	0	0	0	0	0	0	0	0	0	0	0	FJ930085
1795	Methylocystis, uncultured	AJ868267	1	1				0	0	0	0	0	0	0	0	0	0	0	0	0	0	0	0	0	100	0	0	0	AJ868267
1796	Methylocystis, uncultured	KF823575	1	1				0	0	0	0	0	0	0	0	0	0	0	100	0	0	0	0	0	0	0	0	0	KF823575
1797	Methylocystis, uncultured	AJ868275	1	1				0	0	0	0	0	0	0	0	0	0	0	0	0	0	0	0	0	100	0	0	0	AJ868275
1819	Methylocystis, uncultured	KC352418	1	1				0	0	0	0	0	0	0	0	0	0	0	0	0	0	0	0	100	0	0	0	0	KC352418
1839	Methylocystis, uncultured	FR726174	1	1				0	0	0	0	0	0	0	0	0	100	0	0	0	0	0	0	0	0	0	0	0	FR726174
1878	Methylocystis, uncultured	KF256224	1	1				0	0	0	0	0	0	0	0	0	0	0	0	0	0	0	100	0	0	0	0	0	KF256224
1938	Methylocystis, uncultured	KC923243	1	1				0	0	0	0	0	0	0	0	0	0	0	0	0	0	0	0	0	100	0	0	0	KC923243
1942	Methylocystis, uncultured	KF256242	1	1				0	0	0	0	0	0	0	0	0	0	0	0	0	0	0	100	0	0	0	0	0	KF256242
1944	Methylocystis, uncultured	KF256225	1	1				0	0	0	0	0	0	0	0	0	0	0	0	0	0	0	100	0	0	0	0	0	KF256225
1945	Methylocystis, uncultured	JN591165	1	1				0	0	0	0	0	0	0	0	0	0	0	100	0	0	0	0	0	0	0	0	0	JN591165
1980	Methylocystis, uncultured	KF256233	1	1				0	0	0	0	0	0	0	0	0	0	0	0	0	0	0	100	0	0	0	0	0	KF256233
1981	Methylocystis, uncultured	KF256227	1	1				0	0	0	0	0	0	0	0	0	0	0	0	0	0	0	100	0	0	0	0	0	KF256227
1983	Methylocystis, uncultured	KF256226	1	1				0	0	0	0	0	0	0	0	0	0	0	0	0	0	0	100	0	0	0	0	0	KF256226
2009	Methylocystis, uncultured	FN562548	1	1				0	0	0	0	0	0	0	0	0	0	0	100	0	0	0	0	0	0	0	0	0	FN562548
2080	Methylocystis, uncultured	AJ430791	1	1				0	0	0	0	0	0	0	0	0	0	0	100	0	0	0	0	0	0	0	0	0	AJ430791
2129	Methylocystis, uncultured	AB564255	1	1				0	0	0	0	0	100	0	0	0	0	0	0	0	0	0	0	0	0	0	0	0	AB564255
2133	Methylocystis, uncultured	FN600016	1	1				0	0	0	0	0	0	0	0	0	0	0	100	0	0	0	0	0	0	0	0	0	FN600016
2177	Methylocystis, uncultured	JF416654	1	1				0	0	0	0	0	0	0	0	0	0	0	100	0	0	0	0	0	0	0	0	0	JF416654
2211	Methylocystis, uncultured	GU115833	1	1				0	0	100	0	0	0	0	0	0	0	0	0	0	0	0	0	0	0	0	0	0	GU115833
2073	Methylogaea like 1	DQ917354	1	1				0	0	0	0	0	0	0	0	100	0	0	0	0	0	0	0	0	0	0	0	0	DQ917354
619	Methylogaea like 2	DQ917357	3	1				0	0	0	0	0	0	0	0	100	0	0	0	0	0	0	0	0	0	0	0	0	DQ917357	DQ917355	DQ917352
978	Methylogaea like 2	DQ917360	2	1				0	0	0	0	0	0	0	0	100	0	0	0	0	0	0	0	0	0	0	0	0	DQ917360	DQ917353
2018	Methylogaea like 2	KF264967	1	1				0	0	0	0	0	0	0	0	0	0	100	0	0	0	0	0	0	0	0	0	0	KF264967
2070	Methylogaea like 2	KF031195	1	1				0	0	0	0	0	0	0	0	0	0	0	0	0	100	0	0	0	0	0	0	0	KF031195
398	Methylogaea like 3	AB222897	5	2				0	0	0	50	0	0	0	0	50	0	0	0	0	0	0	0	0	0	0	0	0	AB222897	AB222900	AB222899	AB222898	DQ917358
1081	Methylogaea like 4	HQ383778	2	2				0	0	0	0	0	0	0	100	0	0	0	0	0	0	0	0	0	0	0	0	0	HQ383778	EF101340
217	Methylogaea oryzae	EU359002	11	3	y	y		0	0	0	0	0	0	0	0	0	0	0	100	0	0	0	0	0	0	0	0	0	EU193283	EU193286	EU193285	EU193282	EU193284	EU193287	JQ671273	JQ671322	JQ671217	EU359002	JQ671298
448	Methylogaea, uncultured	JQ671289	4	1				0	0	0	0	0	0	0	0	0	0	0	100	0	0	0	0	0	0	0	0	0	JQ671289	JQ671281	JQ671334	JQ671293
608	Methylogaea, uncultured	AB222681	3	1				0	0	0	100	0	0	0	0	0	0	0	0	0	0	0	0	0	0	0	0	0	AB222681	AB222682	AB222692
1058	Methylogaea, uncultured	EU358989	2	1				0	0	0	0	0	0	0	0	0	0	0	100	0	0	0	0	0	0	0	0	0	EU358989	EU358986
1869	Methylogaea, uncultured	AB222687	1	1				0	0	0	100	0	0	0	0	0	0	0	0	0	0	0	0	0	0	0	0	0	AB222687
2117	Methylogaea, uncultured	EF101338	1	1				0	0	0	0	0	0	0	100	0	0	0	0	0	0	0	0	0	0	0	0	0	EF101338
2271	Methylogaea, uncultured	DQ917364	1	1				0	0	0	0	0	0	0	0	100	0	0	0	0	0	0	0	0	0	0	0	0	DQ917364
2273	Methylogaea, uncultured	EU193278	1	1				0	0	0	0	0	0	0	0	0	0	0	100	0	0	0	0	0	0	0	0	0	EU193278
2071	Methyloglobulus like 1	AB845072	1	1				0	0	0	0	0	100	0	0	0	0	0	0	0	0	0	0	0	0	0	0	0	AB845072
781	Methyloglobulus like 10	LK052710	2	1				0	0	0	0	0	0	0	100	0	0	0	0	0	0	0	0	0	0	0	0	0	LK052710	LK021571
198	Methyloglobulus like 11	AB844928	12	1				0	0	0	0	0	100	0	0	0	0	0	0	0	0	0	0	0	0	0	0	0	AB844928	AB844927	AB844921	AB844898	AB844983	AB844926	AB844882	AB845109	AB845106	AB844805	AB845110	AB845037
481	Methyloglobulus like 11	AB845128	4	1				0	0	0	0	0	100	0	0	0	0	0	0	0	0	0	0	0	0	0	0	0	AB845128	AB845061	AB845054	AB844814
1904	Methyloglobulus like 11	AB844836	1	1				0	0	0	0	0	100	0	0	0	0	0	0	0	0	0	0	0	0	0	0	0	AB844836
1969	Methyloglobulus like 11	FN597141	1	1				0	0	0	0	0	100	0	0	0	0	0	0	0	0	0	0	0	0	0	0	0	FN597141
2114	Methyloglobulus like 12	AB845079	1	1				0	0	0	0	0	100	0	0	0	0	0	0	0	0	0	0	0	0	0	0	0	AB845079
163	Methyloglobulus like 13, LP20	AB845090	15	1				0	0	0	0	0	100	0	0	0	0	0	0	0	0	0	0	0	0	0	0	0	AB845090	AB845096	AB845068	AB845082	AB845011	AB845070	AB845086	AB844867	AB845020	AB845015	AB845014	AB845084	AB845066	AB845080	AB844908
176	Methyloglobulus like 13, LP20	AB845107	14	1				0	0	0	0	0	100	0	0	0	0	0	0	0	0	0	0	0	0	0	0	0	AB845107	AB844849	AB844863	AB845092	AB845113	AB845146	AB845074	AB845101	AB845021	AB844937	AB845115	AB844902	AB844925	AB845058
229	Methyloglobulus like 13, LP20	AB845016	10	6				0	0	0	0	0	16.6667	0	33.3333	50	0	0	0	0	0	0	0	0	0	0	0	0	AB845016	LK021582	HQ383725	AB845100	AB064377	AB845027	AB845103	AB844974	AJ564443	AJ515376
614	Methyloglobulus like 13, LP20	LK052755	3	1				0	0	0	0	0	0	0	100	0	0	0	0	0	0	0	0	0	0	0	0	0	LK052755	LK021548	LK021636
765	Methyloglobulus like 13, LP20	LK052687	2	1				0	0	0	0	0	0	0	100	0	0	0	0	0	0	0	0	0	0	0	0	0	LK052687	LK021539
782	Methyloglobulus like 13, LP20	AB845024	2	1				0	0	0	0	0	100	0	0	0	0	0	0	0	0	0	0	0	0	0	0	0	AB845024	AB844911
784	Methyloglobulus like 13, LP20	AB845034	2	1				0	0	0	0	0	100	0	0	0	0	0	0	0	0	0	0	0	0	0	0	0	AB845034	AB845028
806	Methyloglobulus like 13, LP20	LK052748	2	1				0	0	0	0	0	0	0	100	0	0	0	0	0	0	0	0	0	0	0	0	0	LK052748	LK021638
2028	Methyloglobulus like 13, LP20	LK021629	1	1				0	0	0	0	0	0	0	100	0	0	0	0	0	0	0	0	0	0	0	0	0	LK021629
2039	Methyloglobulus like 13, LP20	LK021577	1	1				0	0	0	0	0	0	0	100	0	0	0	0	0	0	0	0	0	0	0	0	0	LK021577
2119	Methyloglobulus like 13, LP20	AB845095	1	1				0	0	0	0	0	100	0	0	0	0	0	0	0	0	0	0	0	0	0	0	0	AB845095
2158	Methyloglobulus like 13, LP20	LK021642	1	1				0	0	0	0	0	0	0	100	0	0	0	0	0	0	0	0	0	0	0	0	0	LK021642
2159	Methyloglobulus like 13, LP20	LK021617	1	1				0	0	0	0	0	0	0	100	0	0	0	0	0	0	0	0	0	0	0	0	0	LK021617
2160	Methyloglobulus like 13, LP20	LK021581	1	1				0	0	0	0	0	0	0	100	0	0	0	0	0	0	0	0	0	0	0	0	0	LK021581
756	Methyloglobulus like 14	LK052744	2	1				0	0	0	0	0	0	0	100	0	0	0	0	0	0	0	0	0	0	0	0	0	LK052744	LK021633
258	Methyloglobulus like 15	AB845120	9	1				0	0	0	0	0	100	0	0	0	0	0	0	0	0	0	0	0	0	0	0	0	AB845120	AB844930	AB845026	AB844905	AB845063	AB845121	AB844929	AB844935	AB845143
1916	Methyloglobulus like 15	AB845036	1	1				0	0	0	0	0	100	0	0	0	0	0	0	0	0	0	0	0	0	0	0	0	AB845036
329	Methyloglobulus like 16	AB845133	6	2				0	0	0	0	0	50	0	50	0	0	0	0	0	0	0	0	0	0	0	0	0	AB845133	AB845129	AB845145	LK021574	AB845050	AB844978
748	Methyloglobulus like 16	LK052696	2	1				0	0	0	0	0	0	0	100	0	0	0	0	0	0	0	0	0	0	0	0	0	LK052696	LK021552
2067	Methyloglobulus like 16	AB844813	1	1				0	0	0	0	0	100	0	0	0	0	0	0	0	0	0	0	0	0	0	0	0	AB844813
2078	Methyloglobulus like 16	LK021569	1	1				0	0	0	0	0	0	0	100	0	0	0	0	0	0	0	0	0	0	0	0	0	LK021569
2079	Methyloglobulus like 16	AB845078	1	1				0	0	0	0	0	100	0	0	0	0	0	0	0	0	0	0	0	0	0	0	0	AB845078
2056	Methyloglobulus like 17	AB844994	1	1				0	0	0	0	0	100	0	0	0	0	0	0	0	0	0	0	0	0	0	0	0	AB844994
751	Methyloglobulus like 18	LK052747	2	1				0	0	0	0	0	0	0	100	0	0	0	0	0	0	0	0	0	0	0	0	0	LK052747	LK021637
715	Methyloglobulus like 19	LK052743	3	2				0	0	0	0	0	0	0	50	0	0	0	0	0	0	0	0	50	0	0	0	0	LK052743	LK021631	EU071112
753	Methyloglobulus like 19	LK052723	2	1				0	0	0	0	0	0	0	100	0	0	0	0	0	0	0	0	0	0	0	0	0	LK052723	LK021598
755	Methyloglobulus like 19	AB845123	2	1				0	0	0	0	0	100	0	0	0	0	0	0	0	0	0	0	0	0	0	0	0	AB845123	AB845013
2059	Methyloglobulus like 19	JX184311	1	1				0	0	0	0	0	0	100	0	0	0	0	0	0	0	0	0	0	0	0	0	0	JX184311
2060	Methyloglobulus like 19	EF587725	1	1				0	0	0	0	0	0	0	100	0	0	0	0	0	0	0	0	0	0	0	0	0	EF587725
2061	Methyloglobulus like 19	FN597127	1	1				0	0	0	0	0	100	0	0	0	0	0	0	0	0	0	0	0	0	0	0	0	FN597127
2062	Methyloglobulus like 19	AB500808	1	1				0	0	0	0	0	0	0	0	0	0	0	100	0	0	0	0	0	0	0	0	0	AB500808
2066	Methyloglobulus like 19	AB857688	1	1				0	0	0	0	0	0	0	0	0	0	0	100	0	0	0	0	0	0	0	0	0	AB857688
2264	Methyloglobulus like 2	HQ383712	1	1				0	0	0	0	0	0	0	100	0	0	0	0	0	0	0	0	0	0	0	0	0	HQ383712
717	Methyloglobulus like 20	DQ235459	3	1				0	0	0	0	0	0	0	100	0	0	0	0	0	0	0	0	0	0	0	0	0	DQ235459	DQ235458	DQ235470
460	Methyloglobulus like 21	LK021584	4	2				0	0	0	0	0	50	0	50	0	0	0	0	0	0	0	0	0	0	0	0	0	LK021584	LK052714	FN597189	FN597207
2055	Methyloglobulus like 21	KF757068	1	1				0	0	0	0	0	0	0	0	0	0	100	0	0	0	0	0	0	0	0	0	0	KF757068
2081	Methyloglobulus like 21	FN597211	1	1				0	0	0	0	0	100	0	0	0	0	0	0	0	0	0	0	0	0	0	0	0	FN597211
2082	Methyloglobulus like 21	FN597139	1	1				0	0	0	0	0	100	0	0	0	0	0	0	0	0	0	0	0	0	0	0	0	FN597139
760	Methyloglobulus like 22	AB845094	2	1				0	0	0	0	0	100	0	0	0	0	0	0	0	0	0	0	0	0	0	0	0	AB845094	AB844933
762	Methyloglobulus like 22	LK052736	2	1				0	0	0	0	0	0	0	100	0	0	0	0	0	0	0	0	0	0	0	0	0	LK052736	LK021619
764	Methyloglobulus like 23	LK052699	2	1				0	0	0	0	0	0	0	100	0	0	0	0	0	0	0	0	0	0	0	0	0	LK052699	LK021555
2019	Methyloglobulus like 23	FN597130	1	1				0	0	0	0	0	100	0	0	0	0	0	0	0	0	0	0	0	0	0	0	0	FN597130
2063	Methyloglobulus like 23	LK021579	1	1				0	0	0	0	0	0	0	100	0	0	0	0	0	0	0	0	0	0	0	0	0	LK021579
2072	Methyloglobulus like 23	AB844965	1	1				0	0	0	0	0	100	0	0	0	0	0	0	0	0	0	0	0	0	0	0	0	AB844965
303	Methyloglobulus like 24	HQ383783	7	2				0	0	0	0	0	0	0	100	0	0	0	0	0	0	0	0	0	0	0	0	0	HQ383783	EF587736	EF587735	EF587737	EF587739	EF101332	HQ383735
597	Methyloglobulus like 24	EF101331	3	1				0	0	0	0	0	0	0	100	0	0	0	0	0	0	0	0	0	0	0	0	0	EF101331	EF587731	EF101335
598	Methyloglobulus like 24	DQ008407	3	2				0	0	0	0	0	0	0	50	50	0	0	0	0	0	0	0	0	0	0	0	0	DQ008407	DQ008360	EF101337
629	Methyloglobulus like 24	LK052752	3	2				0	0	0	0	0	0	0	100	0	0	0	0	0	0	0	0	0	0	0	0	0	LK052752	LK021544	HQ383737
708	Methyloglobulus like 24	JF270397	3	1				0	0	0	0	0	0	0	100	0	0	0	0	0	0	0	0	0	0	0	0	0	JF270397	JF270396	JF270403
758	Methyloglobulus like 24	LK052730	2	1				0	0	0	0	0	0	0	100	0	0	0	0	0	0	0	0	0	0	0	0	0	LK052730	LK021611
808	Methyloglobulus like 24	KP238369	2	1				0	0	0	0	0	0	0	0	0	0	0	0	100	0	0	0	0	0	0	0	0	KP238369	KP238368
810	Methyloglobulus like 24	LK052706	2	1				0	0	0	0	0	0	0	100	0	0	0	0	0	0	0	0	0	0	0	0	0	LK052706	LK021565
811	Methyloglobulus like 24	EU135968	2	1				0	0	0	0	0	0	0	0	0	0	100	0	0	0	0	0	0	0	0	0	0	EU135968	EU124863
812	Methyloglobulus like 24	LK052705	2	1				0	0	0	0	0	0	0	100	0	0	0	0	0	0	0	0	0	0	0	0	0	LK052705	LK021563
813	Methyloglobulus like 24	HQ383733	2	1				0	0	0	0	0	0	0	100	0	0	0	0	0	0	0	0	0	0	0	0	0	HQ383733	HQ383732
2091	Methyloglobulus like 24	HQ383755	1	1				0	0	0	0	0	0	0	100	0	0	0	0	0	0	0	0	0	0	0	0	0	HQ383755
2092	Methyloglobulus like 24	HQ383734	1	1				0	0	0	0	0	0	0	100	0	0	0	0	0	0	0	0	0	0	0	0	0	HQ383734
2101	Methyloglobulus like 24	DQ235461	1	1				0	0	0	0	0	0	0	100	0	0	0	0	0	0	0	0	0	0	0	0	0	DQ235461
2102	Methyloglobulus like 24	AB845131	1	1				0	0	0	0	0	100	0	0	0	0	0	0	0	0	0	0	0	0	0	0	0	AB845131
2103	Methyloglobulus like 24	EU722419	1	1				0	0	0	0	0	0	0	100	0	0	0	0	0	0	0	0	0	0	0	0	0	EU722419
2104	Methyloglobulus like 24	HQ383748	1	1				0	0	0	0	0	0	0	100	0	0	0	0	0	0	0	0	0	0	0	0	0	HQ383748
2270	Methyloglobulus like 24	EF587738	1	1				0	0	0	0	0	0	0	100	0	0	0	0	0	0	0	0	0	0	0	0	0	EF587738
186	Methyloglobulus like 25	AB844939	13	1				0	0	0	0	0	100	0	0	0	0	0	0	0	0	0	0	0	0	0	0	0	AB844939	AB844993	AB844899	AB845008	AB844942	AB844936	AB845144	AB845003	AB845151	AB845147	AB844997	AB844940	AB845067
1964	Methyloglobulus like 25	AB845138	1	1				0	0	0	0	0	100	0	0	0	0	0	0	0	0	0	0	0	0	0	0	0	AB845138
807	Methyloglobulus like 26	LK052692	2	1				0	0	0	0	0	0	0	100	0	0	0	0	0	0	0	0	0	0	0	0	0	LK052692	LK021625
2065	Methyloglobulus like 26	KM657585	1	1				100	0	0	0	0	0	0	0	0	0	0	0	0	0	0	0	0	0	0	0	0	KM657585
2154	Methyloglobulus like 26	LK021580	1	1				0	0	0	0	0	0	0	100	0	0	0	0	0	0	0	0	0	0	0	0	0	LK021580
2157	Methyloglobulus like 26	LK021557	1	1				0	0	0	0	0	0	0	100	0	0	0	0	0	0	0	0	0	0	0	0	0	LK021557
2116	Methyloglobulus like 27	LK021543	1	1				0	0	0	0	0	0	0	100	0	0	0	0	0	0	0	0	0	0	0	0	0	LK021543
2302	Methyloglobulus like 3	HQ383722	1	1				0	0	0	0	0	0	0	100	0	0	0	0	0	0	0	0	0	0	0	0	0	HQ383722
2306	Methyloglobulus like 3	AB722406	1	1				0	0	0	0	0	100	0	0	0	0	0	0	0	0	0	0	0	0	0	0	0	AB722406
2301	Methyloglobulus like 4	DQ295910	1	1				0	0	0	0	0	0	0	0	100	0	0	0	0	0	0	0	0	0	0	0	0	DQ295910
775	Methyloglobulus like 5	LK052707	2	1				0	0	0	0	0	0	0	100	0	0	0	0	0	0	0	0	0	0	0	0	0	LK052707	LK021566
766	Methyloglobulus like 6	KF031203	2	1				0	0	0	0	0	0	0	0	0	0	0	0	0	100	0	0	0	0	0	0	0	KF031203	KF031191
777	Methyloglobulus like 6	LK052732	2	1				0	0	0	0	0	0	0	100	0	0	0	0	0	0	0	0	0	0	0	0	0	LK052732	LK021613
1952	Methyloglobulus like 6	DQ295911	1	1				0	0	0	0	0	0	0	0	100	0	0	0	0	0	0	0	0	0	0	0	0	DQ295911
284	Methyloglobulus like 7, M90-P24	FN649567	7	2				0	0	0	0	0	0	0	0	0	0	0	100	0	0	0	0	0	0	0	0	0	FN649567	AJ299948	AJ299949	FN649551	FN649560	FN649546	FN649566
779	Methyloglobulus like 7, M90-P24	AJ299947	2	1				0	0	0	0	0	0	0	0	0	0	0	100	0	0	0	0	0	0	0	0	0	AJ299947	AJ299946
778	Methyloglobulus like 8	LK052734	2	1				0	0	0	0	0	0	0	100	0	0	0	0	0	0	0	0	0	0	0	0	0	LK052734	LK021616
780	Methyloglobulus like 9	FN597121	2	1				0	0	0	0	0	100	0	0	0	0	0	0	0	0	0	0	0	0	0	0	0	FN597121	FN597119
763	Methyloglobulus morosus	JN386975	2	2	y	y		0	0	0	0	0	50	0	50	0	0	0	0	0	0	0	0	0	0	0	0	0	JN386975	AYLO01000074
1009	Methyloglobulus morosus, pxmA	NZ_AYLO01000115	2	1	y	y		0	0	0	0	0	0	0	100	0	0	0	0	0	0	0	0	0	0	0	0	0	NZ_AYLO01000115	AYLO01000115
1125	Methyloglobulus pxmA-like	AYLO01000152	1	1	y	y		0	0	0	0	0	0	0	100	0	0	0	0	0	0	0	0	0	0	0	0	0	AYLO01000152
1266	Methyloglobulus, pxmA, uncultured	EU071109	1	1				0	0	0	0	0	0	0	0	0	0	0	0	0	0	0	0	100	0	0	0	0	EU071109
1276	Methyloglobulus, pxmA, uncultured	AJ564441	1	1				0	0	0	0	0	0	0	0	100	0	0	0	0	0	0	0	0	0	0	0	0	AJ564441
759	Methyloglobulus, uncultured	AB845130	2	1				0	0	0	0	0	100	0	0	0	0	0	0	0	0	0	0	0	0	0	0	0	AB845130	AB844996
371	Methylohalobius crimeensis	AJ581836	5	4	y	y		0	0	0	0	0	50	0	25	0	0	0	0	0	0	25	0	0	0	0	0	0	NZ_ATXB010000011	NZ_ATXB01000001	AB687535	AJ581836	JX648583
1743	Methylohalobius like 1	FN650293	1	1				0	0	100	0	0	0	0	0	0	0	0	0	0	0	0	0	0	0	0	0	0	FN650293
1700	Methylohalobius, uncultured	JX648577	1	1				0	0	0	0	0	0	0	0	0	0	0	0	0	0	100	0	0	0	0	0	0	JX648577
1734	Methylomarinovum caldicuralii	AB302948	1	1	y	y		0	0	100	0	0	0	0	0	0	0	0	0	0	0	0	0	0	0	0	0	0	AB302948
997	Methylomarinovum like 1	AY354039	2	1				0	0	100	0	0	0	0	0	0	0	0	0	0	0	0	0	0	0	0	0	0	AY354039	AY354036
1663	Methylomarinovum like 2	FN650297	1	1				0	0	100	0	0	0	0	0	0	0	0	0	0	0	0	0	0	0	0	0	0	FN650297
1665	Methylomarinovum like 2	AY354046	1	1				0	0	100	0	0	0	0	0	0	0	0	0	0	0	0	0	0	0	0	0	0	AY354046
1666	Methylomarinovum like 2	FN650300	1	1				0	0	100	0	0	0	0	0	0	0	0	0	0	0	0	0	0	0	0	0	0	FN650300
1733	Methylomarinovum, uncultured	AY354042	1	1				0	0	100	0	0	0	0	0	0	0	0	0	0	0	0	0	0	0	0	0	0	AY354042
711	Methylomarinum vadi	NZ_JPON01000001	3	3	y	y		33.3333	0	66.6667	0	0	0	0	0	0	0	0	0	0	0	0	0	0	0	0	0	0	NZ_JPON01000001	AB302947	AB453964
464	Methylomicrobium	DQ400899	4	3	y			0	33.3333	0	0	0	0	0	0	33.3333	0	0	0	0	0	0	0	33.3333	0	0	0	0	DQ400899	EU595515	EU595514	AY236082
1240	Methylomicrobium agile/album, pxmA, uncultured	FJ210345	1	1				0	0	0	0	0	0	0	0	0	0	0	100	0	0	0	0	0	0	0	0	0	FJ210345
85	Methylomicrobium album, agile	CM0014751	25	10	y	y		0	0	0	0	10	20	0	20	0	0	0	10	0	0	0	0	20	10	0	10	0	CM0014751	AJ430789	AJ430818	AF150761	FJ713039	AF182487	AF150770	NZ_JPOJ01000001	NZ_CM0014751	EU275128	AF150785	AF150767	AF182495	MAU31654	AF368357	AF150766	AF150760	AF182493	EF625910	EF625919	EF625906
439	Methylomicrobium album, agile, pxmA	CM001475	4	3	y	y		0	0	0	0	0	33.3333	0	33.3333	0	0	0	0	0	0	0	0	0	0	0	33.3333	0	NZ_JPOJ010000011	CM001475	NZ_CM001475	EU722431
81	Methylomicrobium buryatense, alcaliphilum, japanense	AB253367	26	11	y	y		18.1818	0	0	0	0	36.3636	0	9.09091	0	0	9.09091	0	0	0	0	0	9.09091	0	9.09091	0	9.09091	NZ_KB455575	AY572000	AY550722	AY550720	AY550704	AY236081	AF307139	AY550690	AY550711	AY550717	AY550730	AY550715	AY571992	AY550702	AY550706	DQ059821	AY550733	AY550703	KC122346	JQ038166	KC122306
885	Methylomicrobium buryatense, uncultured	AY550691	2	2				0	0	0	0	0	0	0	50	0	0	0	0	0	0	0	0	50	0	0	0	0	AY550691	AY236083
1251	Methylomicrobium buryatense, uncultured	GU363920	1	1				0	0	0	0	0	0	0	100	0	0	0	0	0	0	0	0	0	0	0	0	0	GU363920
392	Methylomicrobium kenyense	JN687579	5	4	y	y		0	0	0	0	0	0	0	75	0	0	0	0	0	0	0	0	25	0	0	0	0	GU363873	GU363872	GU363919	JQ739141	JN687579
889	Methylomicrobium like 1	JN426943	2	1				0	0	0	0	0	0	0	0	0	0	0	0	0	0	0	0	0	100	0	0	0	JN426943	JN426932
103	Methylomicrobium pelagicum	NOU31652	21	8	y	y		12.5	0	0	0	0	0	0	0	0	12.5	0	0	0	0	0	0	0	62.5	0	0	12.5	NOU31652	AF368368	AF358055	AY080945	AF368365	AF368360	AF368359	AJ317918	AJ317912	AJ317916	AJ317917	AJ884539	AJ884540	AJ419613	AJ884534	AJ884543	AJ884544	AJ884525	AJ884542	AJ317925	AF264126
337	Methylomicrobium pelagicum, uncultured	EU275121	6	1				0	0	0	0	0	0	0	0	0	0	0	0	0	0	0	0	100	0	0	0	0	EU275121	EU275106	EU275092	EU275118	EU275091	EU275100
582	Methylomicrobium pelagicum, uncultured	JX648575	3	1				0	0	0	0	0	0	0	0	0	0	0	0	0	0	100	0	0	0	0	0	0	JX648575	JX648582	JX648578
1244	Methylomicrobium pelagicum, uncultured	AJ430804	1	1				0	0	0	0	0	0	0	0	0	0	0	100	0	0	0	0	0	0	0	0	0	AJ430804
2026	Methylomirabilis oxyfera	FP565575	1	1	y	y		0	0	0	0	0	0	0	100	0	0	0	0	0	0	0	0	0	0	0	0	0	FP565575
125	Methylomirabilis oxyfera, uncultured	AB661610	18	2				0	0	0	0	0	0	0	50	0	50	0	0	0	0	0	0	0	0	0	0	0	AB661610	AB661609	AB661608	AB661607	AB661605	AB661618	AB661613	AB661611	AB661619	AB661614	AB661615	AB661617	AB661606	AB661616	AB661612	AB661621	AB661620	JX262153
169	Methylomirabilis oxyfera, uncultured	HQ906572	14	1				0	0	0	0	0	0	0	100	0	0	0	0	0	0	0	0	0	0	0	0	0	HQ906572	HQ906579	HQ906573	HQ906576	HQ906577	HQ906578	HQ906575	HQ906570	HQ906571	HQ906569	HQ906565	HQ906568	HQ906567	HQ906566
189	Methylomirabilis oxyfera, uncultured	AB930940	12	2				50	0	0	0	0	0	0	0	0	50	0	0	0	0	0	0	0	0	0	0	0	AB930940	AB930947	AB930946	AB930943	AB930941	AB930948	AB930944	AB930945	AB930942	AB930950	AB930949	JX262155
451	Methylomirabilis oxyfera, uncultured	AB661625	4	1				0	0	0	0	0	0	0	100	0	0	0	0	0	0	0	0	0	0	0	0	0	AB661625	AB661622	AB661623	AB661624
2069	Methylomirabilis oxyfera, uncultured	JF706206	1	1				0	0	0	0	0	100	0	0	0	0	0	0	0	0	0	0	0	0	0	0	0	JF706206
2099	Methylomirabilis oxyfera, uncultured	JX262154	1	1				0	0	0	0	0	0	0	0	0	100	0	0	0	0	0	0	0	0	0	0	0	JX262154
69	Methylomonas	DQ400907	29	7				0	0	0	0	0	0	0	14.2857	28.5714	0	14.2857	14.2857	0	28.5714	0	0	0	0	0	0	0	KM924725	KM924727	KM924724	KM924721	KM924730	KM924709	KM924729	KM924720	JN408229	AY550701	AY550695	AY550696	DQ400907	AY424852	KM924728	KM924723	KM924726	KM924722	GU735532	AY424849	AY424840
293	Methylomonas	DQ119046	7	4	y			0	0	0	0	0	0	0	25	0	0	0	25	0	0	0	25	25	0	0	0	0	DQ119042	DQ119046	DQ119043	DQ119044	AF510080	FN395341	JQ671248
399	Methylomonas	AB669167	5	4	y			0	0	0	0	0	0	0	0	0	0	0	50	0	0	0	0	0	0	0	50	0	AB669167	AB538965	AB280417	HG915727	HG915726
616	Methylomonas	HF954361	3	3	y			0	0	0	0	0	0	0	0	0	0	0	0	0	0	0	0	66.6667	0	0	33.3333	0	HF954361	EF212354	EU071124
902	Methylomonas	AF510077	2	2	y			0	0	0	0	0	0	0	0	0	0	0	0	0	0	0	0	100	0	0	0	0	EF212349	AF510077
1157	Methylomonas	HM564017	1	1	y			0	0	0	0	0	0	0	0	0	100	0	0	0	0	0	0	0	0	0	0	0	HM564017
1462	Methylomonas	DQ400901	1	1	y			0	0	0	0	0	0	0	0	100	0	0	0	0	0	0	0	0	0	0	0	0	DQ400901
1619	Methylomonas	HG915719	1	1	y			0	0	0	0	0	0	0	0	0	0	0	0	0	0	0	0	0	0	0	100	0	HG915719
1752	Methylomonas	KJ081956	1	1	y			0	0	0	0	0	0	0	0	0	0	0	0	0	0	0	0	0	0	0	100	0	KJ081956
1843	Methylomonas	HG915720	1	1	y			0	0	0	0	0	0	0	0	0	0	0	0	0	0	0	0	0	0	0	100	0	HG915720
141	Methylomonas denitrificans	JTDD01000139	17	9	y	y		0	0	0	0	0	11.1111	0	33.3333	11.1111	0	0	22.2222	0	0	0	0	0	0	11.1111	11.1111	0	NZ_AQOV01000001	HG915722	HG915718	HG915721	FN599905	AJ299954	AJ299953	AJ299951	AJ299952	AJ299950	NZ_JTDD01000139	JTDD01000139	EU722434	NZ_KI911557	DQ078501	DQ400904	AF150795
579	Methylomonas denitrificans, pxmA	JTDD01000035	3	2	y	y		0	0	0	0	0	0	0	50	0	0	0	0	0	0	0	0	0	0	50	0	0	NZ_JTDD010000351	JTDD01000035	EU722433
613	Methylomonas lenta	HF954359	3	3	y	y		0	0	0	0	0	0	0	0	0	0	0	0	0	0	0	0	33.3333	0	0	66.6667	0	JN790624	HF954359	EU071133
1436	Methylomonas like 1	AB570071	1	1				0	0	0	0	0	0	0	0	0	0	100	0	0	0	0	0	0	0	0	0	0	AB570071
1437	Methylomonas like 1	KP071463	1	1				0	0	0	0	0	0	0	0	0	100	0	0	0	0	0	0	0	0	0	0	0	KP071463
1443	Methylomonas like 10	AY635921	1	1				0	0	0	0	0	0	0	0	100	0	0	0	0	0	0	0	0	0	0	0	0	AY635921
1450	Methylomonas like 10	AY635919	1	1				0	0	0	0	0	0	0	0	100	0	0	0	0	0	0	0	0	0	0	0	0	AY635919
1568	Methylomonas like 11	AB683084	1	1				0	0	0	0	0	0	0	0	0	0	0	0	0	0	0	0	0	0	0	100	0	AB683084
1672	Methylomonas like 12	JQ513944	1	1				0	0	0	0	0	100	0	0	0	0	0	0	0	0	0	0	0	0	0	0	0	JQ513944
725	Methylomonas like 13	LK052718	2	1				0	0	0	0	0	0	0	100	0	0	0	0	0	0	0	0	0	0	0	0	0	LK052718	LK021591
1395	Methylomonas like 14	JF270402	1	1				0	0	0	0	0	0	0	100	0	0	0	0	0	0	0	0	0	0	0	0	0	JF270402
1394	Methylomonas like 15	AY309206	1	1				0	0	0	0	0	0	0	0	0	100	0	0	0	0	0	0	0	0	0	0	0	AY309206
743	Methylomonas like 16	DQ202261	2	2				0	0	0	0	0	0	0	0	0	100	0	0	0	0	0	0	0	0	0	0	0	DQ202261	AY309207
1438	Methylomonas like 17	EU358985	1	1				0	0	0	0	0	0	0	0	0	0	0	100	0	0	0	0	0	0	0	0	0	EU358985
1751	Methylomonas like 17	AB722437	1	1				0	0	0	0	0	100	0	0	0	0	0	0	0	0	0	0	0	0	0	0	0	AB722437
1435	Methylomonas like 18	AB570072	1	1				0	0	0	0	0	0	0	0	0	0	100	0	0	0	0	0	0	0	0	0	0	AB570072
1682	Methylomonas like 2	JQ513941	1	1				0	0	0	0	0	100	0	0	0	0	0	0	0	0	0	0	0	0	0	0	0	JQ513941
1684	Methylomonas like 2	JQ513939	1	1				0	0	0	0	0	100	0	0	0	0	0	0	0	0	0	0	0	0	0	0	0	JQ513939
470	Methylomonas like 3	AB930902	4	1				100	0	0	0	0	0	0	0	0	0	0	0	0	0	0	0	0	0	0	0	0	AB930902	AB930931	AB930893	AB930922
918	Methylomonas like 4	KF031207	2	1				0	0	0	0	0	0	0	0	0	0	0	0	0	100	0	0	0	0	0	0	0	KF031207	KF031205
289	Methylomonas like 5	AY424843	7	2				0	0	0	0	0	0	0	0	50	0	0	0	0	0	0	0	50	0	0	0	0	AY424843	AY424844	AY236075	AY236074	AY424851	AY424842	AY236076
1844	Methylomonas like 6	GU735527	1	1				0	0	0	0	0	0	0	0	0	0	100	0	0	0	0	0	0	0	0	0	0	GU735527
1799	Methylomonas like 7	JF907385	1	1				0	0	0	0	0	0	0	0	0	100	0	0	0	0	0	0	0	0	0	0	0	JF907385
928	Methylomonas like 8	KC261127	2	1				0	0	0	0	0	0	0	0	0	100	0	0	0	0	0	0	0	0	0	0	0	KC261127	KC261109
930	Methylomonas like 8	LK052708	2	1				0	0	0	0	0	0	0	100	0	0	0	0	0	0	0	0	0	0	0	0	0	LK052708	LK021567
124	Methylomonas like 8, uncultured	AB722409	18	1				0	0	0	0	0	100	0	0	0	0	0	0	0	0	0	0	0	0	0	0	0	AB722409	AB722426	AB722422	AB722440	AB722447	AB722404	AB722431	AB722434	AB722408	AB722423	AB722410	AB722425	AB722436	AB722444	AB722449	AB722419	AB722412	AB722396
1511	Methylomonas like 9	AB844986	1	1				0	0	0	0	0	100	0	0	0	0	0	0	0	0	0	0	0	0	0	0	0	AB844986
255	Methylomonas methanica	MMU31653	4	3	y	y		0	0	0	0	0	25	0	0	0	0	0	25	0	0	0	0	0	25	0	25	0	AB683110	AB683083	MMU31653	AF368358
354	Methylomonas methanica	CP002738	6	4	y	y		50	0	0	0	0	0	0	0	25	0	0	0	0	0	0	0	25	0	0	0	0	AB064372	KJ543505	CP002738	KJ543504	GU225778	GU225768
1303	Methylomonas methanica/denitrificans, pxmA, uncultured	EU722425	1	1				0	0	0	0	0	0	0	100	0	0	0	0	0	0	0	0	0	0	0	0	0	EU722425
1156	Methylomonas paludis	HE801217	1	1	y	y		0	0	0	0	0	0	0	0	0	0	100	0	0	0	0	0	0	0	0	0	0	HE801217
116	Methylomonas sp.	AF150793	19	6	y			16.6667	0	0	0	0	16.6667	0	33.3333	0	0	0	16.6667	0	0	0	0	0	0	0	16.6667	0	AF150793	KJ543518	KJ543508	KJ543519	NZ_JNLB01000022	AF150799	AF150797	DQ067077	KJ543513	KJ543507	KJ543510	AB683120	AB683086	AB683095	AB683093	AB683088	AB683105	AB669166	AB669165
197	Methylomonas sp.	AB636305	12	5	y			0	0	0	0	0	20	0	0	20	0	0	0	0	0	0	0	0	0	0	60	0	AB636305	HG915725	AB683112	AB683113	AB683115	AB683114	AB512518	AY424850	AB683102	AB683100	AB683079	AY424839
253	Methylomonas sp.	AF150801	9	6	y			0	0	0	0	0	16.6667	0	33.3333	0	0	0	16.6667	0	0	0	0	0	0	0	33.3333	0	EU722416	HG915723	HG915717	AB857594	AB857576	AB857547	AB512519	AF150801	AB844797
445	Methylomonas, pxmA	EU722432	4	2	y			0	0	0	0	0	50	0	50	0	0	0	0	0	0	0	0	0	0	0	0	0	EU722422	EU722429	NZ_JNLB01000008	EU722432
1304	Methylomonas, pxmA	NZ_AQOV010000011	1	1	y			0	0	0	0	0	100	0	0	0	0	0	0	0	0	0	0	0	0	0	0	0	NZ_AQOV010000011
2304	Methylomonas, pxmA	HM564020	1	1	y			0	0	0	0	0	0	0	0	0	100	0	0	0	0	0	0	0	0	0	0	0	HM564020
145	Methylomonas, pxma, uncultured	KC202676	16	1				0	0	0	0	0	0	0	0	0	100	0	0	0	0	0	0	0	0	0	0	0	KC202676	KC202678	KC202664	KC202675	KC202667	KC202665	KC202677	KC202670	KC202673	KC202668	KC202669	KC202662	KC202671	KC202674	KC202663	KC202679
5	Methylomonas, uncultured	AM849800	198	26				0	0	3.84615	0	0	0	0	0	0	0	0	61.5385	0	3.84615	0	3.84615	15.3846	7.69231	0	0	3.84615	AM849800	AM849772	AB500841	AB500811	AB500837	AB500836	JX113219	JX113151	JX113203	JX113183	JX113197	JX113164	AB500822	JX113177	JX113150	JX113186	JX113181	AB500835	AM849717	AM849732	AM849731
14	Methylomonas, uncultured	AB857574	80	8				0	0	0	0	0	0	0	0	0	0	0	100	0	0	0	0	0	0	0	0	0	AB857574	AB857675	AB857631	AB857565	AB857578	AB857588	AB857685	AB857646	AB857623	AB857535	AB857551	AB857587	AB857644	AB857598	AB857537	AB857579	AB857545	AB857612	AB857633	AB857673	AB857559
53	Methylomonas, uncultured	JQ671277	36	14				0	0	0	0	0	7.14286	0	0	0	0	7.14286	57.1429	0	7.14286	0	7.14286	0	7.14286	0	0	7.14286	JQ671277	AB857667	AB857634	AB857580	AB857603	AB857549	AB857584	AB857573	AB857658	AM910133	AB857482	AB857617	AB857533	AB857571	AB857540	AB857704	AB857591	AB505845	KM924586	AB857694	AB857560
71	Methylomonas, uncultured	AB930926	28	1				100	0	0	0	0	0	0	0	0	0	0	0	0	0	0	0	0	0	0	0	0	AB930926	AB930876	AB930867	AB930883	AB930843	AB930857	AB930909	AB930905	AB930910	AB930849	AB930846	AB930914	AB930930	AB930907	AB930861	AB930841	AB930866	AB930898	AB930879	AB930862	AB930900
76	Methylomonas, uncultured	AB857581	27	3				0	0	0	0	0	33.3333	0	0	0	0	0	33.3333	0	0	0	33.3333	0	0	0	0	0	AB857581	AB857672	AB857614	AB857662	AB857637	AB857558	AB857555	AB857707	AB857606	AB857681	AB857666	AB857692	AB857622	AB857680	AB857682	AB857582	AB857702	AB857665	AB857586	AB857703	AB857645
168	Methylomonas, uncultured	AB722441	14	2				50	0	0	0	0	50	0	0	0	0	0	0	0	0	0	0	0	0	0	0	0	AB722441	AB722442	AB722428	AB722448	AB722446	AB722407	AB722443	AB722420	AB722411	AB722438	AB722435	AB722424	AB930936	AB930891
170	Methylomonas, uncultured	AB857608	14	2				0	0	0	0	0	0	0	0	0	0	0	100	0	0	0	0	0	0	0	0	0	AB857608	AB857709	AB857687	AB857660	AB857661	AB857696	AB857629	AB857691	AB857677	AB857708	AB857569	AB857626	AB857669	KM924585
171	Methylomonas, uncultured	EU358967	14	6				0	0	0	0	0	0	0	0	0	0	0	66.6667	0	0	0	0	16.6667	16.6667	0	0	0	EU358967	EU358963	EU358965	EU358966	EU358964	EU193276	KF365841	EU193277	AB857455	KF015221	EU193267	AB857489	AB857488	HE617717
237	Methylomonas, uncultured	KC202722	10	2				0	0	0	0	0	0	0	0	0	100	0	0	0	0	0	0	0	0	0	0	0	KC202722	KC202716	KC202702	KC202708	KC261241	KC261093	KC261094	KC261244	KC261245	KC261246
259	Methylomonas, uncultured	AB857616	9	3				0	0	0	0	0	0	0	0	0	0	0	66.6667	0	33.3333	0	0	0	0	0	0	0	AB857616	AB857651	AB857593	AB857589	AB857554	AB857542	AB857577	JN408230	AM910113
274	Methylomonas, uncultured	KF365796	8	3				0	0	0	0	0	0	0	0	0	0	0	100	0	0	0	0	0	0	0	0	0	KF365796	KF365869	KF365863	KF365849	JQ671263	JQ671229	JQ671254	AB857508
279	Methylomonas, uncultured	AB722382	8	1				0	0	0	0	0	100	0	0	0	0	0	0	0	0	0	0	0	0	0	0	0	AB722382	AB722391	AB722403	AB722364	AB722387	AB722371	AB722394	AB722383
331	Methylomonas, uncultured	KC261129	6	2				0	0	0	0	0	0	0	0	0	100	0	0	0	0	0	0	0	0	0	0	0	KC261129	KC261174	KC261115	KC261238	KC261107	KP071444
403	Methylomonas, uncultured	AB844979	5	2				0	0	0	0	0	50	0	50	0	0	0	0	0	0	0	0	0	0	0	0	0	AB844979	AB844876	AB844844	AB844828	EF623665
408	Methylomonas, uncultured	AB563338	5	1				0	0	0	0	0	100	0	0	0	0	0	0	0	0	0	0	0	0	0	0	0	AB563338	AB563291	AB563289	AB563290	AB563337
491	Methylomonas, uncultured	JX184260	4	1				0	0	0	0	0	0	100	0	0	0	0	0	0	0	0	0	0	0	0	0	0	JX184260	JX184258	JX184256	JX184249
494	Methylomonas, uncultured	DQ008403	4	1				0	0	0	0	0	0	0	0	100	0	0	0	0	0	0	0	0	0	0	0	0	DQ008403	DQ008406	DQ008408	DQ008363
518	Methylomonas, uncultured	JQ671330	4	2				0	0	0	0	0	0	0	0	0	0	0	100	0	0	0	0	0	0	0	0	0	JQ671330	AB857632	AB857619	JQ671299
623	Methylomonas, uncultured	AB844802	3	2				0	0	0	0	0	50	50	0	0	0	0	0	0	0	0	0	0	0	0	0	0	AB844802	JX184283	AB844798
627	Methylomonas, uncultured	AB844799	3	2				0	0	0	0	0	50	0	0	0	0	0	0	0	0	0	0	0	0	0	50	0	AB844799	AB845117	AB512517
628	Methylomonas, uncultured	HE617689	3	1				0	0	0	0	0	0	0	0	0	0	0	0	0	0	0	0	100	0	0	0	0	HE617689	HE617692	HE617685
642	Methylomonas, uncultured	JN408235	3	2				0	0	0	0	0	0	0	0	0	0	0	50	0	50	0	0	0	0	0	0	0	JN408235	JX113208	JX113143
652	Methylomonas, uncultured	AB857638	3	1				0	0	0	0	0	0	0	0	0	0	0	100	0	0	0	0	0	0	0	0	0	AB857638	AB857618	AB857541
671	Methylomonas, uncultured	GU735535	3	1				0	0	0	0	0	0	0	0	0	0	100	0	0	0	0	0	0	0	0	0	0	GU735535	GU735499	GU735517
677	Methylomonas, uncultured	AF150765	3	2				0	0	0	0	0	0	0	50	0	0	0	50	0	0	0	0	0	0	0	0	0	AF150765	AF150759	AB669169
681	Methylomonas, uncultured	KF365792	3	2				0	0	0	0	0	0	0	0	0	50	0	50	0	0	0	0	0	0	0	0	0	KF365792	KP071464	KF365832
693	Methylomonas, uncultured	LK052701	3	2				0	0	0	0	0	50	0	50	0	0	0	0	0	0	0	0	0	0	0	0	0	LK052701	LK021558	AB722413
702	Methylomonas, uncultured	AB844822	3	1				0	0	0	0	0	100	0	0	0	0	0	0	0	0	0	0	0	0	0	0	0	AB844822	AB844815	AB844999
736	Methylomonas, uncultured	AB930885	2	1				100	0	0	0	0	0	0	0	0	0	0	0	0	0	0	0	0	0	0	0	0	AB930885	AB930848
741	Methylomonas, uncultured	AB563288	2	1				0	0	0	0	0	100	0	0	0	0	0	0	0	0	0	0	0	0	0	0	0	AB563288	AB563287
901	Methylomonas, uncultured	GU735516	2	1				0	0	0	0	0	0	0	0	0	0	100	0	0	0	0	0	0	0	0	0	0	GU735516	GU735500
906	Methylomonas, uncultured	JX184294	2	1				0	0	0	0	0	0	100	0	0	0	0	0	0	0	0	0	0	0	0	0	0	JX184294	JX184284
926	Methylomonas, uncultured	GU735506	2	1				0	0	0	0	0	0	0	0	0	0	100	0	0	0	0	0	0	0	0	0	0	GU735506	GU735495
927	Methylomonas, uncultured	JQ513943	2	2				0	0	0	0	0	50	0	0	0	0	0	50	0	0	0	0	0	0	0	0	0	JQ513943	AM910134
936	Methylomonas, uncultured	KF015217	2	2				0	0	0	0	0	0	0	0	0	0	0	50	0	0	0	0	0	50	0	0	0	KF015217	EU193275
1185	Methylomonas, uncultured	JF907376	1	1				0	0	0	0	0	0	0	0	0	100	0	0	0	0	0	0	0	0	0	0	0	JF907376
1192	Methylomonas, uncultured	AB570070	1	1				0	0	0	0	0	0	0	0	0	0	100	0	0	0	0	0	0	0	0	0	0	AB570070
1197	Methylomonas, uncultured	GU056146	1	1				0	0	0	0	0	0	0	0	0	0	0	0	0	100	0	0	0	0	0	0	0	GU056146
1214	Methylomonas, uncultured	AB722377	1	1				0	0	0	0	0	100	0	0	0	0	0	0	0	0	0	0	0	0	0	0	0	AB722377
1417	Methylomonas, uncultured	JF416665	1	1				0	0	0	0	0	0	0	0	0	0	0	100	0	0	0	0	0	0	0	0	0	JF416665
1428	Methylomonas, uncultured	JN408214	1	1				0	0	0	0	0	0	0	0	0	0	0	0	0	100	0	0	0	0	0	0	0	JN408214
1451	Methylomonas, uncultured	JN408226	1	1				0	0	0	0	0	0	0	0	0	0	0	0	0	100	0	0	0	0	0	0	0	JN408226
1463	Methylomonas, uncultured	GU735512	1	1				0	0	0	0	0	0	0	0	0	0	100	0	0	0	0	0	0	0	0	0	0	GU735512
1464	Methylomonas, uncultured	EU292163	1	1				0	0	0	0	0	0	0	0	0	0	0	0	0	0	0	0	100	0	0	0	0	EU292163
1470	Methylomonas, uncultured	KJ410870	1	1				0	0	0	0	0	0	0	100	0	0	0	0	0	0	0	0	0	0	0	0	0	KJ410870
1475	Methylomonas, uncultured	EU071126	1	1				0	0	0	0	0	0	0	0	0	0	0	0	0	0	0	0	100	0	0	0	0	EU071126
1506	Methylomonas, uncultured	AB857486	1	1				0	0	0	0	0	0	0	0	0	0	0	100	0	0	0	0	0	0	0	0	0	AB857486
1509	Methylomonas, uncultured	KM924602	1	1				0	0	0	0	0	0	0	0	0	0	0	100	0	0	0	0	0	0	0	0	0	KM924602
1510	Methylomonas, uncultured	AB930928	1	1				100	0	0	0	0	0	0	0	0	0	0	0	0	0	0	0	0	0	0	0	0	AB930928
1512	Methylomonas, uncultured	AB930932	1	1				100	0	0	0	0	0	0	0	0	0	0	0	0	0	0	0	0	0	0	0	0	AB930932
1542	Methylomonas, uncultured	JN591292	1	1				0	0	0	0	0	0	0	0	0	0	0	100	0	0	0	0	0	0	0	0	0	JN591292
1558	Methylomonas, uncultured	AB857628	1	1				0	0	0	0	0	0	0	0	0	0	0	100	0	0	0	0	0	0	0	0	0	AB857628
1559	Methylomonas, uncultured	JQ671285	1	1				0	0	0	0	0	0	0	0	0	0	0	100	0	0	0	0	0	0	0	0	0	JQ671285
1560	Methylomonas, uncultured	AB845009	1	1				0	0	0	0	0	100	0	0	0	0	0	0	0	0	0	0	0	0	0	0	0	AB845009
1564	Methylomonas, uncultured	AB930919	1	1				100	0	0	0	0	0	0	0	0	0	0	0	0	0	0	0	0	0	0	0	0	AB930919
1565	Methylomonas, uncultured	KJ411126	1	1				0	0	0	0	0	0	0	100	0	0	0	0	0	0	0	0	0	0	0	0	0	KJ411126
1612	Methylomonas, uncultured	AB064373	1	1				0	0	0	0	0	0	0	0	100	0	0	0	0	0	0	0	0	0	0	0	0	AB064373
1622	Methylomonas, uncultured	AB857654	1	1				0	0	0	0	0	0	0	0	0	0	0	100	0	0	0	0	0	0	0	0	0	AB857654
1627	Methylomonas, uncultured	FN395340	1	1				0	0	0	0	0	0	0	0	0	0	0	0	0	0	0	100	0	0	0	0	0	FN395340
1673	Methylomonas, uncultured	AB722417	1	1				0	0	0	0	0	100	0	0	0	0	0	0	0	0	0	0	0	0	0	0	0	AB722417
1674	Methylomonas, uncultured	AB845002	1	1				0	0	0	0	0	100	0	0	0	0	0	0	0	0	0	0	0	0	0	0	0	AB845002
1677	Methylomonas, uncultured	JX184364	1	1				0	0	0	0	0	0	100	0	0	0	0	0	0	0	0	0	0	0	0	0	0	JX184364
1678	Methylomonas, uncultured	JX184349	1	1				0	0	0	0	0	0	100	0	0	0	0	0	0	0	0	0	0	0	0	0	0	JX184349
1683	Methylomonas, uncultured	JQ513940	1	1				0	0	0	0	0	100	0	0	0	0	0	0	0	0	0	0	0	0	0	0	0	JQ513940
1687	Methylomonas, uncultured	AM849766	1	1				0	0	0	0	0	0	0	0	0	0	0	100	0	0	0	0	0	0	0	0	0	AM849766
1688	Methylomonas, uncultured	AM849760	1	1				0	0	0	0	0	0	0	0	0	0	0	100	0	0	0	0	0	0	0	0	0	AM849760
1737	Methylomonas, uncultured	AB722433	1	1				0	0	0	0	0	100	0	0	0	0	0	0	0	0	0	0	0	0	0	0	0	AB722433
1750	Methylomonas, uncultured	EF644619	1	1				0	0	0	0	0	0	0	0	0	100	0	0	0	0	0	0	0	0	0	0	0	EF644619
1756	Methylomonas, uncultured	AY597818	1	1				0	0	0	0	0	0	0	0	0	100	0	0	0	0	0	0	0	0	0	0	0	AY597818
1758	Methylomonas, uncultured	JX184241	1	1				0	0	0	0	0	0	100	0	0	0	0	0	0	0	0	0	0	0	0	0	0	JX184241
1759	Methylomonas, uncultured	AB280415	1	1				0	0	0	0	0	0	0	0	0	0	0	0	0	0	0	0	0	0	0	100	0	AB280415
1831	Methylomonas, uncultured	FN597212	1	1				0	0	0	0	0	100	0	0	0	0	0	0	0	0	0	0	0	0	0	0	0	FN597212
1832	Methylomonas, uncultured	GU735503	1	1				0	0	0	0	0	0	0	0	0	0	100	0	0	0	0	0	0	0	0	0	0	GU735503
342	Methyloparacoccus murellii	HF954363	6	4	y	y		0	0	0	25	0	25	0	0	0	0	0	0	0	0	0	0	0	0	0	50	0	HF954363	AB636304	AB280416	AB280419	AB280418	AB222686
26	Methyloparacoccus, uncultured	GU134408	52	11				0	0	0	0	0	0	0	0	0	0	0	90.9091	0	0	0	9.09091	0	0	0	0	0	GU134408	AM849756	FR749664	FR749655	AM849695	AM849646	AM849658	AM849671	AM849773	FR749670	FR749654	FR749652	AM849763	FR749649	FR749653	AM849618	AM849638	FR749669	FR749667	AM849641	FR749662
43	Methyloparacoccus, uncultured	HM216887	41	9				0	11.1111	0	0	0	11.1111	0	55.5556	11.1111	0	11.1111	0	0	0	0	0	0	0	0	0	0	HM216887	HQ883359	EF623672	AF211879	EF623784	AF211873	EF623808	EF623680	HM216871	EF623689	EF623688	EF623686	EF623684	EF623706	EF623785	DQ917356	EF623705	AY488068	EF623682	EF623676	EF623675
52	Methyloparacoccus, uncultured	JX184275	36	5				0	0	0	0	0	60	20	20	0	0	0	0	0	0	0	0	0	0	0	0	0	JX184275	FJ024403	FJ024385	FJ024392	FJ024393	FJ024388	FJ024397	FJ024394	FJ024390	AB844809	JX184397	FJ024396	FJ024383	FJ024382	FJ024395	FJ024373	FJ024389	FJ024404	FJ024391	FJ024401	JX184282
130	Methyloparacoccus, uncultured	JQ990094	17	12				0	0	0	0	0	0	0	0	0	0	0	75	0	0	0	0	8.33333	8.33333	0	0	8.33333	JQ990094	JQ671228	AM910118	JQ990098	JQ990124	JQ990086	FJ845809	EU275115	GU134414	AB505851	JN591227	JQ681240	JQ990103	FJ009640	EU244581	FJ009662	KF365855
150	Methyloparacoccus, uncultured	FN562554	16	5				0	0	0	0	0	0	0	0	0	0	0	100	0	0	0	0	0	0	0	0	0	FN562554	JQ671246	JN591236	JN591254	JQ671265	FM986037	FM986005	FJ845792	FM986095	JN591285	JN591268	JN591238	JN591231	JN591228	JN591301	JN591297
154	Methyloparacoccus, uncultured	GU134439	16	4				0	0	0	0	0	0	0	0	0	0	0	75	0	0	0	0	0	25	0	0	0	GU134439	FN562573	GU134406	FN562575	FN562541	FN562542	FJ845814	FN562557	GU134426	GU134431	FN562550	GU134446	GU134432	FN562545	AJ868281	AJ868276
158	Methyloparacoccus, uncultured	DQ367736	15	7				0	0	0	0	0	14.2857	0	85.7143	0	0	0	0	0	0	0	0	0	0	0	0	0	DQ367736	HM216877	EF623777	EF623775	HM216870	HM216875	KJ411098	KC352651	AF150757	HM216878	HM216867	DQ367737	JF706211	JF706208	JF706209
172	Methyloparacoccus, uncultured	FJ952100	14	4				0	25	0	0	0	50	0	0	0	0	0	0	0	25	0	0	0	0	0	0	0	FJ952100	AB845048	AB845030	AB845140	AB844977	JN408216	AB844827	FJ952102	FJ952096	AB845108	AB844915	AF211875	AB845132	AF211874
208	Methyloparacoccus, uncultured	GU134415	11	5				0	0	0	0	0	0	0	0	0	0	0	60	0	0	0	0	0	40	0	0	0	GU134415	JX113095	JX113058	JX113090	JQ681239	JX113121	AJ868272	AJ868270	AJ868250	AJ868274	AJ868249
222	Methyloparacoccus, uncultured	FJ952092	11	1				0	0	0	0	0	100	0	0	0	0	0	0	0	0	0	0	0	0	0	0	0	FJ952092	FJ952097	FJ952083	FJ952099	FJ952098	FJ952084	FJ952093	FJ952091	FJ952095	FJ952087	FJ952086
238	Methyloparacoccus, uncultured	KJ410831	10	3				0	0	0	0	0	33.3333	0	33.3333	0	0	0	0	33.3333	0	0	0	0	0	0	0	0	KJ410831	KJ410798	KJ410777	KJ410796	KJ411068	KJ411122	KJ411143	KJ818056	KJ411031	AB845046
240	Methyloparacoccus, uncultured	FN599975	9	4				0	0	0	0	0	25	0	0	0	0	0	50	0	0	0	0	0	0	0	25	0	FN599975	FN599969	FN599947	AB280420	FJ845778	FN599953	FN599951	AB845053	AB844953
252	Methyloparacoccus, uncultured	KJ466880	9	5				0	0	0	0	0	0	0	0	0	0	0	40	20	0	0	0	40	0	0	0	0	KJ466880	KF727499	KF727497	KJ466870	FN649685	FN649684	FN649712	KJ817924	JQ671287
264	Methyloparacoccus, uncultured	KJ411146	8	1				0	0	0	0	0	0	0	100	0	0	0	0	0	0	0	0	0	0	0	0	0	KJ411146	KJ411121	KJ411139	KJ411119	KJ410985	KJ410899	KJ410883	KJ410876
285	Methyloparacoccus, uncultured	AM849789	7	1				0	0	0	0	0	0	0	0	0	0	0	100	0	0	0	0	0	0	0	0	0	AM849789	AM849689	AM849676	AM849755	AM849764	AM849781	AM849719
388	Methyloparacoccus, uncultured	FN649706	5	2				0	0	0	0	0	0	0	0	0	0	0	100	0	0	0	0	0	0	0	0	0	FN649706	FN649681	FN649701	FN649716	AM849711
461	Methyloparacoccus, uncultured	AB512510	4	2				0	0	0	0	0	0	0	0	0	0	0	0	0	0	0	0	0	50	0	50	0	AB512510	AB512520	AB512521	HE602966
482	Methyloparacoccus, uncultured	KJ410806	4	1				0	0	0	0	0	0	0	100	0	0	0	0	0	0	0	0	0	0	0	0	0	KJ410806	KJ410784	KJ410778	KJ410890
483	Methyloparacoccus, uncultured	JQ990125	4	1				0	0	0	0	0	0	0	0	0	0	0	100	0	0	0	0	0	0	0	0	0	JQ990125	JQ990089	JQ990121	JQ990088
502	Methyloparacoccus, uncultured	AF277729	4	4				0	0	0	0	0	0	0	0	0	0	0	75	25	0	0	0	0	0	0	0	0	AF277729	KJ818026	JN591241	FN600069
504	Methyloparacoccus, uncultured	AM849716	4	2				0	0	0	0	50	0	0	0	0	0	0	50	0	0	0	0	0	0	0	0	0	AM849716	AM849715	DQ142755	AM849670
506	Methyloparacoccus, uncultured	JX184371	4	2				0	0	0	0	0	0	50	50	0	0	0	0	0	0	0	0	0	0	0	0	0	JX184371	KJ410848	JX184393	JX184380
522	Methyloparacoccus, uncultured	DQ142757	4	2				0	0	50	0	50	0	0	0	0	0	0	0	0	0	0	0	0	0	0	0	0	DQ142757	DQ142756	DQ142747	AB176703
606	Methyloparacoccus, uncultured	JN408241	3	2				0	0	0	0	0	0	50	0	0	0	0	0	0	50	0	0	0	0	0	0	0	JN408241	JX184269	JX184369
610	Methyloparacoccus, uncultured	AY488071	3	3				0	0	0	0	0	33.3333	0	66.6667	0	0	0	0	0	0	0	0	0	0	0	0	0	AY488071	KJ411016	AB844972
617	Methyloparacoccus, uncultured	JQ681254	3	2				0	0	0	0	0	0	0	0	0	0	0	100	0	0	0	0	0	0	0	0	0	JQ681254	JQ681245	FN649525
620	Methyloparacoccus, uncultured	KC817715	3	1				0	0	0	0	0	0	0	0	0	100	0	0	0	0	0	0	0	0	0	0	0	KC817715	KC817738	KC817703
625	Methyloparacoccus, uncultured	KF233933	3	1				0	0	0	0	0	0	0	0	0	0	0	100	0	0	0	0	0	0	0	0	0	KF233933	KF233914	KF233891
641	Methyloparacoccus, uncultured	KJ410809	3	1				0	0	0	0	0	0	0	100	0	0	0	0	0	0	0	0	0	0	0	0	0	KJ410809	KJ410789	KJ410780
650	Methyloparacoccus, uncultured	KJ817935	3	2				0	0	0	0	0	0	0	0	0	0	0	50	50	0	0	0	0	0	0	0	0	KJ817935	KJ817933	JQ671278
651	Methyloparacoccus, uncultured	KJ607650	3	1				0	0	0	0	0	0	0	0	0	0	0	100	0	0	0	0	0	0	0	0	0	KJ607650	KJ607641	KJ607654
712	Methyloparacoccus, uncultured	FN599963	3	1				0	0	0	0	0	0	0	0	0	0	0	100	0	0	0	0	0	0	0	0	0	FN599963	FN599964	FN599928
845	Methyloparacoccus, uncultured	KJ410847	2	1				0	0	0	0	0	0	0	100	0	0	0	0	0	0	0	0	0	0	0	0	0	KJ410847	KJ410842
852	Methyloparacoccus, uncultured	FJ024384	2	1				0	0	0	0	0	100	0	0	0	0	0	0	0	0	0	0	0	0	0	0	0	FJ024384	FJ024381
854	Methyloparacoccus, uncultured	FN597162	2	1				0	0	0	0	0	100	0	0	0	0	0	0	0	0	0	0	0	0	0	0	0	FN597162	FN597157
859	Methyloparacoccus, uncultured	AM849794	2	1				0	0	0	0	0	0	0	0	0	0	0	100	0	0	0	0	0	0	0	0	0	AM849794	AM849793
886	Methyloparacoccus, uncultured	FN599972	2	1				0	0	0	0	0	0	0	0	0	0	0	100	0	0	0	0	0	0	0	0	0	FN599972	FN599962
887	Methyloparacoccus, uncultured	GU134444	2	1				0	0	0	0	0	0	0	0	0	0	0	100	0	0	0	0	0	0	0	0	0	GU134444	GU134413
939	Methyloparacoccus, uncultured	FJ952101	2	1				0	0	0	0	0	100	0	0	0	0	0	0	0	0	0	0	0	0	0	0	0	FJ952101	FJ952085
940	Methyloparacoccus, uncultured	KF233919	2	2				0	0	0	0	0	0	0	0	0	0	0	100	0	0	0	0	0	0	0	0	0	KF233919	FN599908
941	Methyloparacoccus, uncultured	JX184346	2	1				0	0	0	0	0	0	100	0	0	0	0	0	0	0	0	0	0	0	0	0	0	JX184346	JX184333
950	Methyloparacoccus, uncultured	AJ430803	2	1				0	0	0	0	0	0	0	0	0	0	0	100	0	0	0	0	0	0	0	0	0	AJ430803	AJ430802
963	Methyloparacoccus, uncultured	KF757070	2	2				0	0	0	0	0	0	0	0	0	0	100	0	0	0	0	0	0	0	0	0	0	KF757070	JQ038176
964	Methyloparacoccus, uncultured	FJ952090	2	1				0	0	0	0	0	100	0	0	0	0	0	0	0	0	0	0	0	0	0	0	0	FJ952090	FJ952089
977	Methyloparacoccus, uncultured	JQ038178	2	1				0	0	0	0	0	0	0	0	0	0	100	0	0	0	0	0	0	0	0	0	0	JQ038178	JQ038177
1112	Methyloparacoccus, uncultured	AB857497	1	1				0	0	0	0	0	0	0	0	0	0	0	100	0	0	0	0	0	0	0	0	0	AB857497
1196	Methyloparacoccus, uncultured	AB857473	1	1				0	0	0	0	0	0	0	0	0	0	0	100	0	0	0	0	0	0	0	0	0	AB857473
1217	Methyloparacoccus, uncultured	EU131044	1	1				0	0	0	0	0	0	0	0	0	0	0	0	0	100	0	0	0	0	0	0	0	EU131044
1231	Methyloparacoccus, uncultured	FN599930	1	1				0	0	0	0	0	0	0	0	0	0	0	100	0	0	0	0	0	0	0	0	0	FN599930
1234	Methyloparacoccus, uncultured	FN597160	1	1				0	0	0	0	0	100	0	0	0	0	0	0	0	0	0	0	0	0	0	0	0	FN597160
1452	Methyloparacoccus, uncultured	KM657575	1	1				100	0	0	0	0	0	0	0	0	0	0	0	0	0	0	0	0	0	0	0	0	KM657575
1471	Methyloparacoccus, uncultured	KJ410953	1	1				0	0	0	0	0	0	0	100	0	0	0	0	0	0	0	0	0	0	0	0	0	KJ410953
1480	Methyloparacoccus, uncultured	FJ024355	1	1				0	0	0	0	0	100	0	0	0	0	0	0	0	0	0	0	0	0	0	0	0	FJ024355
1483	Methyloparacoccus, uncultured	FJ952088	1	1				0	0	0	0	0	100	0	0	0	0	0	0	0	0	0	0	0	0	0	0	0	FJ952088
1494	Methyloparacoccus, uncultured	JQ990105	1	1				0	0	0	0	0	0	0	0	0	0	0	100	0	0	0	0	0	0	0	0	0	JQ990105
1501	Methyloparacoccus, uncultured	AF277730	1	1				0	0	0	0	0	0	0	0	0	0	0	100	0	0	0	0	0	0	0	0	0	AF277730
1502	Methyloparacoccus, uncultured	KF823559	1	1				0	0	0	0	0	0	0	0	0	0	0	100	0	0	0	0	0	0	0	0	0	KF823559
1521	Methyloparacoccus, uncultured	KJ411195	1	1				0	0	0	0	0	0	0	100	0	0	0	0	0	0	0	0	0	0	0	0	0	KJ411195
1533	Methyloparacoccus, uncultured	FN599906	1	1				0	0	0	0	0	0	0	0	0	0	0	100	0	0	0	0	0	0	0	0	0	FN599906
1537	Methyloparacoccus, uncultured	FN649644	1	1				0	0	0	0	0	0	0	0	0	0	0	100	0	0	0	0	0	0	0	0	0	FN649644
1540	Methyloparacoccus, uncultured	KF233894	1	1				0	0	0	0	0	0	0	0	0	0	0	100	0	0	0	0	0	0	0	0	0	KF233894
1632	Methyloparacoccus, uncultured	EF587734	1	1				0	0	0	0	0	0	0	100	0	0	0	0	0	0	0	0	0	0	0	0	0	EF587734
1633	Methyloparacoccus, uncultured	AB844817	1	1				0	0	0	0	0	100	0	0	0	0	0	0	0	0	0	0	0	0	0	0	0	AB844817
1639	Methyloparacoccus, uncultured	KJ410930	1	1				0	0	0	0	0	0	0	100	0	0	0	0	0	0	0	0	0	0	0	0	0	KJ410930
1662	Methyloparacoccus, uncultured	AJ430816	1	1				0	0	0	0	0	0	0	0	0	0	0	100	0	0	0	0	0	0	0	0	0	AJ430816
1679	Methyloparacoccus, uncultured	FN649515	1	1				0	0	0	0	0	0	0	0	0	0	0	100	0	0	0	0	0	0	0	0	0	FN649515
1699	Methyloparacoccus, uncultured	GU134433	1	1				0	0	0	0	0	0	0	0	0	0	0	100	0	0	0	0	0	0	0	0	0	GU134433
1738	Methyloparacoccus, uncultured	FN649683	1	1				0	0	0	0	0	0	0	0	0	0	0	100	0	0	0	0	0	0	0	0	0	FN649683
1761	Methyloparacoccus, uncultured	KJ607639	1	1				0	0	0	0	0	0	0	0	0	0	0	100	0	0	0	0	0	0	0	0	0	KJ607639
1767	Methyloparacoccus, uncultured	HQ883360	1	1				0	0	0	0	0	0	0	0	0	0	100	0	0	0	0	0	0	0	0	0	0	HQ883360
1769	Methyloparacoccus, uncultured	DQ142759	1	1				0	0	0	0	100	0	0	0	0	0	0	0	0	0	0	0	0	0	0	0	0	DQ142759
1770	Methyloparacoccus, uncultured	DQ142754	1	1				0	0	0	0	100	0	0	0	0	0	0	0	0	0	0	0	0	0	0	0	0	DQ142754
1771	Methyloparacoccus, uncultured	KJ410855	1	1				0	0	0	0	0	0	0	100	0	0	0	0	0	0	0	0	0	0	0	0	0	KJ410855
1772	Methyloparacoccus, uncultured	JX184313	1	1				0	0	0	0	0	0	100	0	0	0	0	0	0	0	0	0	0	0	0	0	0	JX184313
1773	Methyloparacoccus, uncultured	DQ142746	1	1				0	0	0	0	100	0	0	0	0	0	0	0	0	0	0	0	0	0	0	0	0	DQ142746
1774	Methyloparacoccus, uncultured	KJ411130	1	1				0	0	0	0	0	0	0	100	0	0	0	0	0	0	0	0	0	0	0	0	0	KJ411130
1775	Methyloparacoccus, uncultured	JX184326	1	1				0	0	0	0	0	0	100	0	0	0	0	0	0	0	0	0	0	0	0	0	0	JX184326
1778	Methyloparacoccus, uncultured	FJ009649	1	1				0	0	0	0	0	0	0	0	0	0	0	100	0	0	0	0	0	0	0	0	0	FJ009649
1780	Methyloparacoccus, uncultured	FJ009643	1	1				0	0	0	0	0	0	0	0	0	0	0	100	0	0	0	0	0	0	0	0	0	FJ009643
1785	Methyloparacoccus, uncultured	JQ990101	1	1				0	0	0	0	0	0	0	0	0	0	0	100	0	0	0	0	0	0	0	0	0	JQ990101
1786	Methyloparacoccus, uncultured	GU056131	1	1				0	0	0	0	0	0	0	0	0	0	0	0	0	100	0	0	0	0	0	0	0	GU056131
1787	Methyloparacoccus, uncultured	AB564265	1	1				0	0	0	0	0	100	0	0	0	0	0	0	0	0	0	0	0	0	0	0	0	AB564265
1789	Methyloparacoccus, uncultured	JQ990115	1	1				0	0	0	0	0	0	0	0	0	0	0	100	0	0	0	0	0	0	0	0	0	JQ990115
1823	Methyloparacoccus, uncultured	GU134425	1	1				0	0	0	0	0	0	0	0	0	0	0	100	0	0	0	0	0	0	0	0	0	GU134425
1824	Methyloparacoccus, uncultured	FJ009632	1	1				0	0	0	0	0	0	0	0	0	0	0	100	0	0	0	0	0	0	0	0	0	FJ009632
1827	Methyloparacoccus, uncultured	JX184297	1	1				0	0	0	0	0	0	100	0	0	0	0	0	0	0	0	0	0	0	0	0	0	JX184297
1842	Methyloparacoccus, uncultured	JX184374	1	1				0	0	0	0	0	0	100	0	0	0	0	0	0	0	0	0	0	0	0	0	0	JX184374
1847	Methyloparacoccus, uncultured	KJ411188	1	1				0	0	0	0	0	0	0	100	0	0	0	0	0	0	0	0	0	0	0	0	0	KJ411188
1877	Methyloparacoccus, uncultured	KJ466869	1	1				0	0	0	0	0	0	0	0	0	0	0	0	0	0	0	0	100	0	0	0	0	KJ466869
1879	Methyloparacoccus, uncultured	JQ990117	1	1				0	0	0	0	0	0	0	0	0	0	0	100	0	0	0	0	0	0	0	0	0	JQ990117
1921	Methyloparacoccus, uncultured	KF727495	1	1				0	0	0	0	0	0	0	0	0	0	0	0	0	0	0	0	100	0	0	0	0	KF727495
1977	Methyloparacoccus, uncultured	FJ009645	1	1				0	0	0	0	0	0	0	0	0	0	0	100	0	0	0	0	0	0	0	0	0	FJ009645
1984	Methyloparacoccus, uncultured	FJ009647	1	1				0	0	0	0	0	0	0	0	0	0	0	100	0	0	0	0	0	0	0	0	0	FJ009647
1989	Methyloparacoccus, uncultured	HE613037	1	1				0	0	0	0	0	0	0	0	0	0	0	0	0	0	0	0	0	100	0	0	0	HE613037
1992	Methyloparacoccus, uncultured	AY488070	1	1				0	0	0	0	0	0	0	100	0	0	0	0	0	0	0	0	0	0	0	0	0	AY488070
2001	Methyloparacoccus, uncultured	GU134447	1	1				0	0	0	0	0	0	0	0	0	0	0	100	0	0	0	0	0	0	0	0	0	GU134447
2002	Methyloparacoccus, uncultured	AM910126	1	1				0	0	0	0	0	0	0	0	0	0	0	100	0	0	0	0	0	0	0	0	0	AM910126
2007	Methyloparacoccus, uncultured	EU193299	1	1				0	0	0	0	0	0	0	0	0	0	0	100	0	0	0	0	0	0	0	0	0	EU193299
669	Methyloprofundus sedimenti	KF484908	3	3	y	y		33.3333	66.6667	0	0	0	0	0	0	0	0	0	0	0	0	0	0	0	0	0	0	0	KF484908	GU584270	KC751346
668	Methyloprofundus, uncultured	JN021261	3	2				0	0	0	100	0	0	0	0	0	0	0	0	0	0	0	0	0	0	0	0	0	JN021261	AM236335	AM283468
1154	Methyloprofundus, uncultured	AM283469	1	1				0	0	0	100	0	0	0	0	0	0	0	0	0	0	0	0	0	0	0	0	0	AM283469
1163	Methyloprofundus, uncultured	GU584238	1	1				0	100	0	0	0	0	0	0	0	0	0	0	0	0	0	0	0	0	0	0	0	GU584238
739	Methylosarcina fibrata	NZ_KB889965	2	2	y	y		0	0	0	0	0	0	0	0	0	0	0	0	0	0	0	0	100	0	0	0	0	NZ_KB889965	EU292156
28	Methylosarcina lacus	AY007286	50	12	y	y		8.33333	0	0	0	0	8.33333	0	16.6667	0	0	0	41.6667	0	0	0	0	8.33333	8.33333	0	8.33333	0	JF772609	JX113199	JX113182	JX113108	JX113091	JX113128	JX113155	JF772596	JN790625	JF772631	JX113221	JF772620	JF772589	FN600083	EU722420	FN600075	JX113030	KM924591	KM924559	JX113207	EF015784
1255	Methylosarcina like 1	AJ430795	1	1				0	0	0	0	0	0	0	0	0	0	0	100	0	0	0	0	0	0	0	0	0	AJ430795
658	Methylosarcina like 2	EF015800	3	1				0	0	0	0	0	0	0	0	0	0	0	0	0	0	0	0	0	100	0	0	0	EF015800	EF015796	EF015791
2291	Methylosarcina like 3	AJ430794	1	1				0	0	0	0	0	0	0	0	0	0	0	100	0	0	0	0	0	0	0	0	0	AJ430794
1599	Methylosarcina like 4	FN649557	1	1				0	0	0	0	0	0	0	0	0	0	0	100	0	0	0	0	0	0	0	0	0	FN649557
1600	Methylosarcina like 4	FN649606	1	1				0	0	0	0	0	0	0	0	0	0	0	100	0	0	0	0	0	0	0	0	0	FN649606
9	Methylosarcina, uncultured	JF772628	152	23				0	0	0	0	0	0	0	0	0	0	0	78.2609	4.34783	4.34783	0	0	4.34783	4.34783	0	0	4.34783	JF772628	FN649579	FN649568	JX113160	JX113118	FM986100	FM986167	AB505848	JQ671222	GU134430	FM986106	FM986108	FM986126	JN591242	JQ671325	JQ671327	FM986161	FM986172	JQ671271	JX113188	JQ671251
25	Methylosarcina, uncultured	KJ607615	53	12				0	0	0	0	0	0	0	0	0	0	8.33333	33.3333	0	0	0	16.6667	25	16.6667	0	0	0	KJ607615	JX113124	JF772635	JX113055	JX113063	JX113043	JX113021	JF772604	JX113064	JX113031	JX113066	JX113014	JF772630	JF772607	JX113016	JX113041	JX113038	JX113044	EU275109	JX113076	JX113068
48	Methylosarcina, uncultured	FM986052	38	9				0	0	0	0	0	0	11.1111	0	0	0	0	77.7778	0	0	0	11.1111	0	0	0	0	0	FM986052	JX113103	JX113094	JX113027	FM986077	AM849693	FN649575	FN649569	JF772621	KJ607609	AM849661	AM849709	AM849669	KJ607619	AM849684	AM849714	AM849685	AM849768	JF772624	FM986067	FM986019
89	Methylosarcina, uncultured	KJ607617	24	5				0	0	0	0	0	0	0	0	0	0	0	20	0	20	0	0	40	0	0	20	0	KJ607617	KJ607637	KJ607633	KJ607634	KJ607622	KJ607623	KJ607625	KJ607632	KJ607621	KJ607626	KJ607627	KJ607624	KJ607635	KJ607631	KJ607610	EU275094	AB683117	KJ607628	KJ607613	KJ607630	EU275103
188	Methylosarcina, uncultured	JF772636	12	3				0	0	0	0	0	0	0	0	0	0	0	100	0	0	0	0	0	0	0	0	0	JF772636	JF772637	JX113079	JF772611	JF772615	JX113040	JF772613	JF772610	JN591265	JN591275	JN591239	JF772614
218	Methylosarcina, uncultured	FN649623	11	1				0	0	0	0	0	0	0	0	0	0	0	100	0	0	0	0	0	0	0	0	0	FN649623	FN649615	FN649573	FN649586	FN649604	FN649597	FN649603	FN649592	FN649580	FN649548	FN649595
231	Methylosarcina, uncultured	HE617850	10	2				0	0	0	0	0	0	0	0	50	0	0	0	0	0	0	0	50	0	0	0	0	HE617850	HE617892	HE617845	HE617829	HE617880	HE617875	HE617852	HE617888	HE617860	AM410180
235	Methylosarcina, uncultured	AB930929	10	1				100	0	0	0	0	0	0	0	0	0	0	0	0	0	0	0	0	0	0	0	0	AB930929	AB930918	AB930868	AB930903	AB930882	AB930897	AB930939	AB930934	AB930871	AB930911
254	Methylosarcina, uncultured	AM910103	9	2				0	0	0	0	0	0	0	0	0	0	0	50	0	0	0	0	0	0	0	50	0	AM910103	AM910130	AM910120	AM910104	AM910138	AM910111	AB683107	AM910124	AM910110
335	Methylosarcina, uncultured	JN591131	6	3				0	0	0	0	0	0	33.3333	0	0	0	0	33.3333	0	33.3333	0	0	0	0	0	0	0	JN591131	JN591106	JN591104	JX184257	JN591111	JN408220
364	Methylosarcina, uncultured	KJ411132	5	2				0	0	0	0	0	0	0	50	0	0	0	50	0	0	0	0	0	0	0	0	0	KJ411132	KJ410966	KJ410939	JX113074	KJ410942
370	Methylosarcina, uncultured	JN186797	5	3				0	0	0	0	0	0	0	0	0	0	0	0	0	0	0	0	33.3333	0	0	33.3333	33.3333	JN186797	GQ857553	AY195668	GQ857566	GQ857567
438	Methylosarcina, uncultured	KJ411129	4	1				0	0	0	0	0	0	0	100	0	0	0	0	0	0	0	0	0	0	0	0	0	KJ411129	KJ411117	KJ411045	KJ411152
637	Methylosarcina, uncultured	JN408225	3	1				0	0	0	0	0	0	0	0	0	0	0	0	0	100	0	0	0	0	0	0	0	JN408225	JN408218	JN408237
638	Methylosarcina, uncultured	EU419957	3	1				0	0	0	0	100	0	0	0	0	0	0	0	0	0	0	0	0	0	0	0	0	EU419957	EU419955	EU419956
639	Methylosarcina, uncultured	KJ410896	3	1				0	0	0	0	0	0	0	100	0	0	0	0	0	0	0	0	0	0	0	0	0	KJ410896	KJ410877	KJ411087
723	Methylosarcina, uncultured	AB512516	2	1				0	0	0	0	0	0	0	0	0	0	0	0	0	0	0	0	0	0	0	100	0	AB512516	AB512507
749	Methylosarcina, uncultured	GQ857580	2	1				0	0	0	0	0	0	0	0	0	0	0	0	0	0	0	0	0	0	0	0	100	GQ857580	GQ857569
767	Methylosarcina, uncultured	JX113126	2	2				0	0	0	0	0	0	0	0	0	0	0	100	0	0	0	0	0	0	0	0	0	JX113126	FJ873115
770	Methylosarcina, uncultured	KJ411010	2	2				0	0	0	0	0	0	0	50	0	0	0	0	0	50	0	0	0	0	0	0	0	KJ411010	JN408224
783	Methylosarcina, uncultured	AB500855	2	1				0	0	0	0	0	0	0	0	0	0	0	100	0	0	0	0	0	0	0	0	0	AB500855	AB500814
790	Methylosarcina, uncultured	AM849701	2	1				0	0	0	0	0	0	0	0	0	0	0	100	0	0	0	0	0	0	0	0	0	AM849701	AM849647
794	Methylosarcina, uncultured	KJ411096	2	1				0	0	0	0	0	0	0	100	0	0	0	0	0	0	0	0	0	0	0	0	0	KJ411096	KJ411092
800	Methylosarcina, uncultured	GU056164	2	1				0	0	0	0	0	0	0	0	0	0	0	0	0	100	0	0	0	0	0	0	0	GU056164	GU056159
814	Methylosarcina, uncultured	HQ383766	2	1				0	0	0	0	0	0	0	100	0	0	0	0	0	0	0	0	0	0	0	0	0	HQ383766	HQ383765
1254	Methylosarcina, uncultured	FN395342	1	1				0	0	0	0	0	0	0	0	0	0	0	0	0	0	0	100	0	0	0	0	0	FN395342
1257	Methylosarcina, uncultured	EU292158	1	1				0	0	0	0	0	0	0	0	0	0	0	0	0	0	0	0	100	0	0	0	0	EU292158
1261	Methylosarcina, uncultured	DQ917362	1	1				0	0	0	0	0	0	0	0	100	0	0	0	0	0	0	0	0	0	0	0	0	DQ917362
1262	Methylosarcina, uncultured	DQ917363	1	1				0	0	0	0	0	0	0	0	100	0	0	0	0	0	0	0	0	0	0	0	0	DQ917363
1295	Methylosarcina, uncultured	AB500795	1	1				0	0	0	0	0	0	0	0	0	0	0	100	0	0	0	0	0	0	0	0	0	AB500795
1302	Methylosarcina, uncultured	JN408221	1	1				0	0	0	0	0	0	0	0	0	0	0	0	0	100	0	0	0	0	0	0	0	JN408221
1327	Methylosarcina, uncultured	HE617757	1	1				0	0	0	0	0	0	0	0	0	0	0	0	0	0	0	0	100	0	0	0	0	HE617757
1876	Methylosarcina, uncultured	JX113216	1	1				0	0	0	0	0	0	0	0	0	0	0	100	0	0	0	0	0	0	0	0	0	JX113216
2074	Methylosarcina, uncultured	KF031208	1	1				0	0	0	0	0	0	0	0	0	0	0	0	0	100	0	0	0	0	0	0	0	KF031208
2152	Methylosarcina, uncultured	JQ671253	1	1				0	0	0	0	0	0	0	0	0	0	0	100	0	0	0	0	0	0	0	0	0	JQ671253
2171	Methylosarcina, uncultured	JN408231	1	1				0	0	0	0	0	0	0	0	0	0	0	0	0	100	0	0	0	0	0	0	0	JN408231
2181	Methylosarcina, uncultured	KJ411021	1	1				0	0	0	0	0	0	0	100	0	0	0	0	0	0	0	0	0	0	0	0	0	KJ411021
2187	Methylosarcina, uncultured	JQ990104	1	1				0	0	0	0	0	0	0	0	0	0	0	100	0	0	0	0	0	0	0	0	0	JQ990104
2231	Methylosarcina, uncultured	JX113174	1	1				0	0	0	0	0	0	0	0	0	0	0	100	0	0	0	0	0	0	0	0	0	JX113174
2286	Methylosarcina, uncultured	JX113189	1	1				0	0	0	0	0	0	0	0	0	0	0	100	0	0	0	0	0	0	0	0	0	JX113189
2341	Methylosarcina, uncultured	JQ681250	1	1				0	0	0	0	0	0	0	0	0	0	0	100	0	0	0	0	0	0	0	0	0	JQ681250
951	Methylosinus	AF510081	2	1	y			0	0	0	0	0	0	0	0	0	0	0	0	0	0	0	0	100	0	0	0	0	AF510082	AF510081
1608	Methylosinus	AJ459050	1	1	y			0	0	0	0	0	0	0	100	0	0	0	0	0	0	0	0	0	0	0	0	0	AJ459050
1641	Methylosinus	JN036526	1	1	y			0	0	0	0	0	0	0	0	0	100	0	0	0	0	0	0	0	0	0	0	0	JN036526
1645	Methylosinus	AB845301	1	1	y			0	0	0	0	0	100	0	0	0	0	0	0	0	0	0	0	0	0	0	0	0	AB845301
1602	Methylosinus 1	AJ430792	1	1				0	0	0	0	0	0	0	0	0	0	0	100	0	0	0	0	0	0	0	0	0	AJ430792
1606	Methylosinus 1	AJ430815	1	1				0	0	0	0	0	0	0	0	0	0	0	100	0	0	0	0	0	0	0	0	0	AJ430815
1638	Methylosinus acidophilus	DQ076755	1	1	y			0	0	0	0	0	0	0	100	0	0	0	0	0	0	0	0	0	0	0	0	0	DQ076755
144	Methylosinus sp.	AB845294	16	2	y			0	0	0	0	0	50	0	0	0	0	0	0	0	0	0	0	0	0	0	50	0	AB683092	AB845294	AB845289	AB845288	AB845300	AB845290	AB845291	AB845302	AB845292	AB845293	AB845287	AB845309	AB845307	AB845308	AB845296	AB845295
55	Methylosinus sporium	AF150803	32	15	y			0	0	0	0	0	25	6.25	31.25	0	0	6.25	18.75	0	0	0	0	0	0	0	12.5	0	DQ078510	DQ078504	NZ_JMKQ01000006	DQ119048	AY007283	NZ_AZUO010000012	NZ_AZUO010000011	AY355400	AJ459006	DQ078509	NZ_JMKQ010000061	AF150789	HG915724	AY007284	AJ458994	NZ_JQNK010000091	NZ_JQNK01000009	AF150803	KF757091	NZ_KB9006262	AY007282
96	Methylosinus sporium	FJ713040	22	7	y	y		0	0	0	0	0	0	14.2857	0	0	0	0	42.8571	0	0	0	0	0	0	0	14.2857	28.5714	AB857693	AB857494	AB857399	AB857601	AB857524	AB857652	AJ459022	AB857493	AB857484	AJ459030	AB857471	AB857401	JN591076	AB857502	AB857404	AB857513	AB857470	AB857396	AF533664	FJ713040	AF182477
422	Methylosinus sporium	AJ459011	5	1	y			0	0	0	0	0	100	0	0	0	0	0	0	0	0	0	0	0	0	0	0	0	AJ459005	AJ459018	AJ459002	AJ459011	AJ458997
323	Methylosinus sporium, pmoA2	FJ713041	6	5	y	y		0	0	0	0	0	50	0	0	0	0	0	16.6667	0	16.6667	0	0	0	0	0	0	16.6667	NZ_JMKQ01000004	AJ544101	NZ_AZUO01000001	NZ_JQNK01000008	NZ_KB9006261	FJ713041
1219	Methylosinus sporium, pmoA2	AJ544100	1	1	y			0	0	0	0	0	0	100	0	0	0	0	0	0	0	0	0	0	0	0	0	0	AJ544100
1232	Methylosinus sporium, pmoA2	AJ544098	1	1	y			0	0	0	0	0	0	100	0	0	0	0	0	0	0	0	0	0	0	0	0	0	AJ544098
891	Methylosinus sporium, pmoA2, uncultured	KC352427	2	2				0	0	0	0	0	0	0	0	0	50	0	0	0	0	0	0	50	0	0	0	0	KC352427	AF358046
86	Methylosinus trichosporium	MTU31650	25	13	y	y		7.69231	0	0	0	7.69231	15.3846	15.3846	0	0	0	0	0	0	0	0	0	7.69231	30.7692	0	0	15.3846	KM657574	AY236080	AF264117	AY080949	MTU31650	NZ_ADVE020000011	AF182489	NZ_ADVE02000001	AJ579671	JN413657	AB636306	AB845304	AB845303	AF182480	AF182488	JN426906	JN426910	JN426913	AJ459001	JN426909	AJ459007
181	Methylosinus trichosporium	AJ459052	13	7	y			0	0	0	0	0	0	0	28.5714	0	14.2857	0	0	0	0	0	0	14.2857	14.2857	0	14.2857	14.2857	AJ459052	AY550727	AY550732	AF358053	AY550723	AF358048	AB683085	KC352425	AJ579672	KC352424	GQ857563	KC352423	KC352422
220	Methylosinus trichosporium	AJ459037	11	4				0	0	0	0	25	0	0	0	0	0	0	50	0	0	0	0	25	0	0	0	0	EU359001	JX481165	JX481164	JX481161	JX481162	JX481163	JX481160	JX481158	JX481157	KC352426	AJ459037
236	Methylosinus trichosporium	AJ459021	10	4	y			0	0	0	0	0	0	0	25	0	0	0	0	0	0	0	25	25	0	0	25	0	KJ466877	AJ459021	AB683119	AJ459032	AB683090	AB683098	AB683080	KJ466868	KJ466876	KF256155
966	Methylosinus trichosporium	JX963103	2	1	y			0	0	0	0	0	0	0	0	0	0	0	0	0	0	0	0	100	0	0	0	0	JX963103	JX963101
1468	Methylosinus trichosporium	AJ868409	1	1	y			0	0	0	0	0	0	0	0	0	0	0	0	0	0	0	0	0	100	0	0	0	AJ868409
1488	Methylosinus trichosporium	AJ431388	1	1	y			0	0	0	0	0	0	0	100	0	0	0	0	0	0	0	0	0	0	0	0	0	AJ431388
1603	Methylosinus trichosporium	AF182478	1	1	y			0	0	0	0	0	0	100	0	0	0	0	0	0	0	0	0	0	0	0	0	0	AF182478
1616	Methylosinus trichosporium	AJ459008	1	1	y			0	0	0	0	0	0	100	0	0	0	0	0	0	0	0	0	0	0	0	0	0	AJ459008
1152	Methylosinus trichosporium, pmoA2	AJ431389	1	1	y			0	0	0	0	0	0	0	100	0	0	0	0	0	0	0	0	0	0	0	0	0	AJ431389
1233	Methylosinus trichosporium, pmoA2	AJ544102	1	1	y			0	0	0	0	0	0	100	0	0	0	0	0	0	0	0	0	0	0	0	0	0	AJ544102
503	Methylosinus trichosporium, pmoA2, uncultured	GU134437	4	3				0	0	0	0	0	0	0	0	0	0	0	100	0	0	0	0	0	0	0	0	0	GU134437	GU134429	AJ543422	AJ299961
1123	Methylosinus trichosporium, pmoA2, uncultured	AB669172	1	1				0	0	0	0	0	0	0	0	0	0	0	100	0	0	0	0	0	0	0	0	0	AB669172
962	Methylosinus, uncultured	AB683101	2	1				0	0	0	0	0	0	0	0	0	0	0	0	0	0	0	0	0	0	0	100	0	AB683101	AB683082
965	Methylosinus, uncultured	KC817733	2	1				0	0	0	0	0	0	0	0	0	100	0	0	0	0	0	0	0	0	0	0	0	KC817733	KC817712
968	Methylosinus, uncultured	JN591080	2	2				0	0	0	0	0	0	0	0	0	0	0	100	0	0	0	0	0	0	0	0	0	JN591080	GU134428
1448	Methylosinus, uncultured	AM849659	1	1				0	0	0	0	0	0	0	0	0	0	0	100	0	0	0	0	0	0	0	0	0	AM849659
1449	Methylosinus, uncultured	AM849630	1	1				0	0	0	0	0	0	0	0	0	0	0	100	0	0	0	0	0	0	0	0	0	AM849630
1486	Methylosinus, uncultured	FJ807557	1	1				0	0	0	0	0	0	0	0	0	0	0	0	0	0	0	0	0	100	0	0	0	FJ807557
1487	Methylosinus, uncultured	AB683097	1	1				0	0	0	0	0	0	0	0	0	0	0	0	0	0	0	0	0	0	0	100	0	AB683097
1489	Methylosinus, uncultured	KC923239	1	1				0	0	0	0	0	0	0	0	0	0	0	0	0	0	0	0	0	100	0	0	0	KC923239
1490	Methylosinus, uncultured	JN591067	1	1				0	0	0	0	0	0	0	0	0	0	0	100	0	0	0	0	0	0	0	0	0	JN591067
1552	Methylosinus, uncultured	GQ857582	1	1				0	0	0	0	0	0	0	0	0	0	0	0	0	0	0	0	0	0	0	0	100	GQ857582
1596	Methylosinus, uncultured	AB857697	1	1				0	0	0	0	0	0	0	0	0	0	0	100	0	0	0	0	0	0	0	0	0	AB857697
1601	Methylosinus, uncultured	FR720291	1	1				0	0	0	0	0	0	0	0	0	0	0	0	0	0	0	100	0	0	0	0	0	FR720291
2218	Methylosoma like 1	GU735546	1	1				0	0	0	0	0	0	0	0	0	0	100	0	0	0	0	0	0	0	0	0	0	GU735546
1406	Methylosoma, Methylobacter tundripaludum	AB930908	1	1				100	0	0	0	0	0	0	0	0	0	0	0	0	0	0	0	0	0	0	0	0	AB930908
32	Methylosoma, uncultured	EU358962	49	13				0	0	0	0	0	7.69231	0	7.69231	0	0	15.3846	38.4615	7.69231	0	0	7.69231	7.69231	0	0	7.69231	0	EU358962	EU124859	EU124858	EU124862	KF233898	GU134409	GU134405	GU134442	GU134435	GU134416	GU134404	KF233929	KF233917	FN649621	EU358999	EU358997	EU358973	EU358968	EU358970	EU358971	EU358969
263	Methylosoma, uncultured	GU134436	8	3				0	0	0	0	0	0	0	0	0	0	0	100	0	0	0	0	0	0	0	0	0	GU134436	AM849736	GU134434	AB857464	AB857395	GU134427	AM849742	AM849653
281	Methylosoma, uncultured	KC844894	8	5				0	0	0	0	0	20	0	0	0	0	0	20	0	0	0	0	60	0	0	0	0	KC844894	HE617745	EU071092	EU071120	KM924574	KM924558	EF212352	KM924570
298	Methylosoma, uncultured	HQ883356	7	3				0	0	0	0	0	33.3333	0	33.3333	0	0	33.3333	0	0	0	0	0	0	0	0	0	0	HQ883356	EF623755	EF623749	EF623742	HF674401	HF674406	HF674405
332	Methylosoma, uncultured	DQ067084	6	6				0	0	0	0	0	0	0	100	0	0	0	0	0	0	0	0	0	0	0	0	0	DQ067084	HM216866	KC352655	JQ040555	EF587733	KF463286
356	Methylosoma, uncultured	KC588465	6	1				0	0	0	0	0	100	0	0	0	0	0	0	0	0	0	0	0	0	0	0	0	KC588465	KC588464	KC588458	KC588462	KC588466	KC588459
361	Methylosoma, uncultured	GU134423	6	3				0	0	0	0	0	0	0	0	0	0	0	66.6667	0	0	0	0	0	0	0	0	33.3333	GU134423	GU134451	GU134422	GU134448	KF233926	AB505836
372	Methylosoma, uncultured	KC588450	5	1				0	0	0	0	0	100	0	0	0	0	0	0	0	0	0	0	0	0	0	0	0	KC588450	KC588452	KC588454	KC588448	KC588453
423	Methylosoma, uncultured	KF757055	5	3				0	0	0	0	0	0	0	33.3333	0	0	66.6667	0	0	0	0	0	0	0	0	0	0	KF757055	KF757056	HQ383760	KF757054	JQ038156
473	Methylosoma, uncultured	EF625907	4	2				0	0	0	0	0	0	0	0	0	0	0	0	0	0	0	50	50	0	0	0	0	EF625907	EF625917	KF256188	KF256182
500	Methylosoma, uncultured	HQ383768	4	1				0	0	0	0	0	0	0	100	0	0	0	0	0	0	0	0	0	0	0	0	0	HQ383768	HQ383767	HQ383802	HQ383782
602	Methylosoma, uncultured	KF233912	3	1				0	0	0	0	0	0	0	0	0	0	0	100	0	0	0	0	0	0	0	0	0	KF233912	KF233886	KF233897
624	Methylosoma, uncultured	EF625914	3	2				0	0	0	0	0	0	0	50	0	0	0	0	0	0	0	0	50	0	0	0	0	EF625914	EF625920	DQ067082
645	Methylosoma, uncultured	HQ383758	3	1				0	0	0	0	0	0	0	100	0	0	0	0	0	0	0	0	0	0	0	0	0	HQ383758	HQ383769	HQ383771
648	Methylosoma, uncultured	AB505830	3	3				0	0	0	0	0	0	0	0	0	0	0	66.6667	0	0	0	0	0	0	0	0	33.3333	AB505830	JQ681234	AM849733
680	Methylosoma, uncultured	EF625904	3	1				0	0	0	0	0	0	0	0	0	0	0	0	0	0	0	0	100	0	0	0	0	EF625904	EF625908	EF625912
695	Methylosoma, uncultured	KC817769	3	1				0	0	0	0	0	0	0	0	0	100	0	0	0	0	0	0	0	0	0	0	0	KC817769	KC817751	KC817720
988	Methylosoma, uncultured	HE805106	2	2				0	0	0	0	0	0	0	0	0	0	0	100	0	0	0	0	0	0	0	0	0	HE805106	EU358996
994	Methylosoma, uncultured	KF233925	2	2				0	0	0	0	0	0	0	0	0	0	0	100	0	0	0	0	0	0	0	0	0	KF233925	HE805109
1005	Methylosoma, uncultured	JQ040562	2	1				0	0	0	0	0	0	0	100	0	0	0	0	0	0	0	0	0	0	0	0	0	JQ040562	JQ040559
1014	Methylosoma, uncultured	HE805099	2	2				0	0	0	0	0	0	0	0	0	0	0	100	0	0	0	0	0	0	0	0	0	HE805099	GU134420
1033	Methylosoma, uncultured	JF270399	2	1				0	0	0	0	0	0	0	100	0	0	0	0	0	0	0	0	0	0	0	0	0	JF270399	JF270390
1042	Methylosoma, uncultured	KF757053	2	1				0	0	0	0	0	0	0	0	0	0	100	0	0	0	0	0	0	0	0	0	0	KF757053	KF757052
1047	Methylosoma, uncultured	GU735515	2	1				0	0	0	0	0	0	0	0	0	0	100	0	0	0	0	0	0	0	0	0	0	GU735515	GU735505
1129	Methylosoma, uncultured	DQ119045	1	1				0	0	0	0	0	0	0	100	0	0	0	0	0	0	0	0	0	0	0	0	0	DQ119045
1246	Methylosoma, uncultured	AM849631	1	1				0	0	0	0	0	0	0	0	0	0	0	100	0	0	0	0	0	0	0	0	0	AM849631
1256	Methylosoma, uncultured	JQ671236	1	1				0	0	0	0	0	0	0	0	0	0	0	100	0	0	0	0	0	0	0	0	0	JQ671236
1267	Methylosoma, uncultured	DQ067081	1	1				0	0	0	0	0	0	0	100	0	0	0	0	0	0	0	0	0	0	0	0	0	DQ067081
1274	Methylosoma, uncultured	FJ845783	1	1				0	0	0	0	0	0	0	0	0	0	0	100	0	0	0	0	0	0	0	0	0	FJ845783
1301	Methylosoma, uncultured	JF270407	1	1				0	0	0	0	0	0	0	100	0	0	0	0	0	0	0	0	0	0	0	0	0	JF270407
1305	Methylosoma, uncultured	HQ383797	1	1				0	0	0	0	0	0	0	100	0	0	0	0	0	0	0	0	0	0	0	0	0	HQ383797
1311	Methylosoma, uncultured	AB505021	1	1				0	0	0	0	0	0	0	0	0	100	0	0	0	0	0	0	0	0	0	0	0	AB505021
1326	Methylosoma, uncultured	LK021641	1	1				0	0	0	0	0	0	0	100	0	0	0	0	0	0	0	0	0	0	0	0	0	LK021641
1412	Methylosoma, uncultured	AM849649	1	1				0	0	0	0	0	0	0	0	0	0	0	100	0	0	0	0	0	0	0	0	0	AM849649
1416	Methylosoma, uncultured	EU358993	1	1				0	0	0	0	0	0	0	0	0	0	0	100	0	0	0	0	0	0	0	0	0	EU358993
1418	Methylosoma, uncultured	AF368367	1	1				0	0	0	0	0	0	0	0	0	0	0	0	0	0	0	0	0	100	0	0	0	AF368367
1518	Methylosoma, uncultured	GU134412	1	1				0	0	0	0	0	0	0	0	0	0	0	100	0	0	0	0	0	0	0	0	0	GU134412
1530	Methylosoma, uncultured	KM390989	1	1				0	0	0	0	0	0	0	0	0	0	0	0	0	0	0	0	0	100	0	0	0	KM390989
1534	Methylosoma, uncultured	DQ067071	1	1				0	0	0	0	0	0	0	100	0	0	0	0	0	0	0	0	0	0	0	0	0	DQ067071
1613	Methylosoma, uncultured	AM849639	1	1				0	0	0	0	0	0	0	0	0	0	0	100	0	0	0	0	0	0	0	0	0	AM849639
1614	Methylosoma, uncultured	AM849784	1	1				0	0	0	0	0	0	0	0	0	0	0	100	0	0	0	0	0	0	0	0	0	AM849784
1617	Methylosoma, uncultured	JX113222	1	1				0	0	0	0	0	0	0	0	0	0	0	100	0	0	0	0	0	0	0	0	0	JX113222
1748	Methylosoma, uncultured	DQ067067	1	1				0	0	0	0	0	0	0	100	0	0	0	0	0	0	0	0	0	0	0	0	0	DQ067067
1777	Methylosoma, uncultured	GU134418	1	1				0	0	0	0	0	0	0	0	0	0	0	100	0	0	0	0	0	0	0	0	0	GU134418
1821	Methylosoma, uncultured	EF212353	1	1				0	0	0	0	0	0	0	0	0	0	0	0	0	0	0	0	100	0	0	0	0	EF212353
1858	Methylosoma, uncultured	KF649979	1	1				0	0	0	0	0	100	0	0	0	0	0	0	0	0	0	0	0	0	0	0	0	KF649979
2170	Methylosoma, uncultured	JF965499	1	1				0	0	0	0	0	0	0	0	0	100	0	0	0	0	0	0	0	0	0	0	0	JF965499
2202	Methylosoma, uncultured	EF625918	1	1				0	0	0	0	0	0	0	0	0	0	0	0	0	0	0	0	100	0	0	0	0	EF625918
2223	Methylosoma, uncultured	EF015806	1	1				0	0	0	0	0	0	0	0	0	0	0	0	0	0	0	0	0	100	0	0	0	EF015806
2234	Methylosoma, uncultured	DQ067074	1	1				0	0	0	0	0	0	0	100	0	0	0	0	0	0	0	0	0	0	0	0	0	DQ067074
2241	Methylosoma, uncultured	JF965500	1	1				0	0	0	0	0	0	0	0	0	100	0	0	0	0	0	0	0	0	0	0	0	JF965500
2243	Methylosoma, uncultured	HQ383781	1	1				0	0	0	0	0	0	0	100	0	0	0	0	0	0	0	0	0	0	0	0	0	HQ383781
2300	Methylosoma, uncultured	KC844893	1	1				0	0	0	0	0	100	0	0	0	0	0	0	0	0	0	0	0	0	0	0	0	KC844893
2339	Methylosoma, uncultured	KF757062	1	1				0	0	0	0	0	0	0	0	0	0	100	0	0	0	0	0	0	0	0	0	0	KF757062
1809	Methylothermus	KC816606	1	1				0	0	0	0	0	0	0	0	0	0	0	0	0	0	100	0	0	0	0	0	0	KC816606
626	Methylothermus like 1	AY354041	3	1				0	0	100	0	0	0	0	0	0	0	0	0	0	0	0	0	0	0	0	0	0	AY354041	AY354040	AY354037
1658	Methylothermus like 1	FN650292	1	1				0	0	100	0	0	0	0	0	0	0	0	0	0	0	0	0	0	0	0	0	0	FN650292
1654	Methylothermus like 2	AB176705	1	1				0	0	100	0	0	0	0	0	0	0	0	0	0	0	0	0	0	0	0	0	0	AB176705
1649	Methylothermus like 3	KC816596	1	1				0	0	0	0	0	0	0	0	0	0	0	0	0	0	100	0	0	0	0	0	0	KC816596
126	Methylothermus sp. HB	TMU89302	18	5	y			0	0	0	0	0	40	0	20	0	0	0	20	0	0	20	0	0	0	0	0	0	AY550731	AY550714	AY550725	AY550712	AY550713	AY550735	TMU89302	KC816611	KC816610	AY550724	AY571997	AY550718	DQ059822	AY550700	AY571998	AY550726	AY550734	JQ513938
194	Methylothermus thermalis/subterraneaus	AY829010	12	4	y	y		0	0	25	0	0	50	0	0	0	0	0	0	0	0	25	0	0	0	0	0	0	KC816601	KC816612	KC816599	KC816600	KC816598	AY829010	KC816607	KC816604	AB113636	AB536748	KC816594	KC816602
501	Methylothermus, uncultured	JF496704	4	2				0	0	0	0	0	100	0	0	0	0	0	0	0	0	0	0	0	0	0	0	0	JF496704	JF496705	JQ513937	JF496703
1457	Methylothermus, uncultured	JQ513936	1	1				0	0	0	0	0	100	0	0	0	0	0	0	0	0	0	0	0	0	0	0	0	JQ513936
1460	Methylothermus, uncultured	JQ513935	1	1				0	0	0	0	0	100	0	0	0	0	0	0	0	0	0	0	0	0	0	0	0	JQ513935
1466	Methylothermus, uncultured	JF496706	1	1				0	0	0	0	0	100	0	0	0	0	0	0	0	0	0	0	0	0	0	0	0	JF496706
1651	Methylothermus, uncultured	KC816608	1	1				0	0	0	0	0	0	0	0	0	0	0	0	0	0	100	0	0	0	0	0	0	KC816608
1676	Methylothermus, uncultured	KC816603	1	1				0	0	0	0	0	0	0	0	0	0	0	0	0	0	100	0	0	0	0	0	0	KC816603
1691	Methylothermus, uncultured	KC816597	1	1				0	0	0	0	0	0	0	0	0	0	0	0	0	0	100	0	0	0	0	0	0	KC816597
1792	Methylothermus, uncultured	AM749113	1	1				0	0	0	0	0	100	0	0	0	0	0	0	0	0	0	0	0	0	0	0	0	AM749113
1814	Methylothermus, uncultured	KC816605	1	1				0	0	0	0	0	0	0	0	0	0	0	0	0	0	100	0	0	0	0	0	0	KC816605
1846	Methylothermus, uncultured	KC816595	1	1				0	0	0	0	0	0	0	0	0	0	0	0	0	0	100	0	0	0	0	0	0	KC816595
435	Methylovulum miyakonense	AB501288	4	3	y	y		0	0	0	0	0	0	0	0	33.3333	0	0	0	0	0	0	0	0	66.6667	0	0	0	NZ_KB913025	AB501288	AB501285	AB064375
299	Methylovulum, uncultured	AB930880	7	3				33.3333	0	0	0	0	0	0	0	0	0	0	33.3333	0	0	0	0	0	0	0	33.3333	0	AB930880	AB930915	AB930863	AB930865	AB512515	AB512514	AB857425
316	Methylovulum, uncultured	AB478815	7	1				0	0	0	0	0	100	0	0	0	0	0	0	0	0	0	0	0	0	0	0	0	AB478815	AB478814	AB478813	AB478816	AB478811	AB478810	AB478812
452	Methylovulum, uncultured	EU124861	4	2				0	0	0	0	0	0	0	50	0	0	50	0	0	0	0	0	0	0	0	0	0	EU124861	EU124860	JF270392	JF270398
575	Methylovulum, uncultured	JF270391	3	1				0	0	0	0	0	0	0	100	0	0	0	0	0	0	0	0	0	0	0	0	0	JF270391	JF270406	JF270401
996	Methylovulum, uncultured	AY424848	2	2				0	0	0	0	0	0	0	0	50	0	0	0	0	0	0	0	50	0	0	0	0	AY424848	AY236077
1331	Methylovulum, uncultured	JF270393	1	1				0	0	0	0	0	0	0	100	0	0	0	0	0	0	0	0	0	0	0	0	0	JF270393
2188	Methylovulum, uncultured	KF031197	1	1				0	0	0	0	0	0	0	0	0	0	0	0	0	100	0	0	0	0	0	0	0	KF031197
2229	Methylovulum, uncultured	AJ564442	1	1				0	0	0	0	0	0	0	0	100	0	0	0	0	0	0	0	0	0	0	0	0	AJ564442
584	MR1 a	AJ579662	3	3				0	0	0	0	0	0	0	0	0	0	0	0	0	0	0	0	0	100	0	0	0	AJ579662	AY372356	AF200729
2253	MR1 a	AY372357	1	1				0	0	0	0	0	0	0	0	0	0	0	0	0	0	0	0	0	100	0	0	0	AY372357
1074	MR1 b	GQ219583	2	1				0	0	0	0	0	0	0	0	0	0	0	0	0	0	0	0	0	0	100	0	0	GQ219583	GQ219582
532	Mycobacterium chubuense	CP003054	3	2	y		y	0	0	0	0	0	0	0	0	0	0	0	0	0	50	0	0	0	0	0	0	50	GU174751	NC_018022	CP003054
990	Mycobacterium rhodesiae	CP003169	2	2	y		y	0	0	0	0	0	0	0	0	0	0	0	0	0	50	0	0	0	0	0	0	50	NC_016604	CP003169
982	NC10 like 1	JF706207	2	1				0	0	0	0	0	100	0	0	0	0	0	0	0	0	0	0	0	0	0	0	0	JF706207	JF706203
2023	NC10 like 1	JN609384	1	1				0	0	0	0	0	0	0	0	0	0	0	0	0	0	0	0	0	0	0	100	0	JN609384
1053	nitrifier 1	DQ008439	2	2			y	0	0	0	0	0	0	0	0	50	0	0	0	0	0	0	0	0	50	0	0	0	DQ008439	AJ317947
1064	nitrifier 1	EU071111	2	1			y	0	0	0	0	0	0	0	0	0	0	0	0	0	0	0	0	100	0	0	0	0	EU071111	EU071104
2168	nitrifier 1	JN591070	1	1			y	0	0	0	0	0	0	0	0	0	0	0	100	0	0	0	0	0	0	0	0	0	JN591070
2313	nitrifier 1, uncultured	EU071127	1	1			y	0	0	0	0	0	0	0	0	0	0	0	0	0	0	0	0	100	0	0	0	0	EU071127
821	nitrifier 2	KF264966	2	1			y	0	0	0	0	0	0	0	0	0	0	100	0	0	0	0	0	0	0	0	0	0	KF264966	KF264965
983	nitrifier 3	JF780908	2	1			y	0	0	0	0	0	0	0	0	0	0	0	0	0	0	0	0	0	100	0	0	0	JF780908	JF780897
1958	nitrifier 3, uncultured	JF780904	1	1			y	0	0	0	0	0	0	0	0	0	0	0	0	0	0	0	0	0	100	0	0	0	JF780904
750	Nitrosococcus oceani	NOU96611	2	2	y		y	0	0	0	0	0	0	0	0	0	0	0	0	0	0	0	0	0	0	0	0	100	NZ_DS995300	NOU96611
2186	Nitrosococcus watsonii	AF153344	1	1	y		y	100	0	0	0	0	0	0	0	0	0	0	0	0	0	0	0	0	0	0	0	0	AF153344
280	Nitrosomonas, nitrifier	NC_004757	8	4	y		y	0	0	0	0	0	0	0	0	0	0	0	0	0	0	0	0	0	50	0	0	50	NC_004757.1	NC_004757	AF368362	AF148529	AF148524	AF148531	AF368363	NMU31649
2308	Nitrosomonas, nitrifier	NEU51630	1	1	y		y	0	0	0	0	0	0	0	0	0	0	0	0	0	0	0	0	0	0	0	0	100	NEU51630
143	Nitrosospira, nitrifier	JN591217	17	1			y	0	0	0	0	0	0	0	0	0	0	0	100	0	0	0	0	0	0	0	0	0	JN591217	JN591204	JN591191	JN591184	JN591200	JN591190	JN591176	JN591186	JN591202	JN591177	JN591213	JN591195	JN591196	JN591178	JN591182	JN591188	JN591218
190	Nitrosospira, nitrifier	NSU31655	12	3	y		y	0	0	0	0	0	0	0	0	0	0	0	66.6667	0	0	0	0	0	0	0	0	33.3333	FJ210445	JN591205	FJ210439	FJ210461	FJ210462	FJ210447	FJ210450	FJ210446	FJ210426	FJ210434	FJ210454	NSU31655
260	Nitrosospira, nitrifier	FJ970617	9	1			y	0	0	0	0	0	0	0	0	0	0	0	0	0	0	0	0	0	100	0	0	0	FJ970617	FJ970606	FJ970602	FJ970572	FJ970621	FJ970626	FJ970605	FJ970615	FJ970608
1932	Nitrosospira, nitrifier	AF006692	1	1	y		y	0	0	0	0	0	0	0	0	0	0	0	0	0	0	0	0	0	0	0	0	100	AF006692
1935	Nitrosospira, nitrifier	X90822	1	1	y		y	0	0	0	0	0	0	0	0	0	0	0	100	0	0	0	0	0	0	0	0	0	X90822
185	Nitrosospira, nitrifier, uncultured	FJ970515	13	1			y	0	0	0	0	0	0	0	0	0	0	0	0	0	0	0	0	0	100	0	0	0	FJ970515	FJ970516	FJ970517	FJ970508	FJ970520	FJ970625	FJ970612	FJ970513	FJ970510	FJ970514	FJ970623	FJ970604	FJ970518
111	Nitrosospira, uncultured	JN830596	20	1			y	0	0	0	0	0	0	0	0	0	0	0	0	0	0	0	0	0	100	0	0	0	JN830596	JN830598	JN830584	JN830587	JN830574	JN830597	JN830575	JN830592	JN830579	JN830591	JN830588	JN830576	JN830580	JN830594	JN830583	JN830581	JN830593	JN830590	JN830586	JN830582
315	Nitrosospira, uncultured	KF757043	7	3			y	0	0	0	0	0	0	0	0	0	0	33.3333	66.6667	0	0	0	0	0	0	0	0	0	KF757043	KF757045	JN591220	JN591179	JN591207	JN591185	FJ210465
359	Nitrosospira, uncultured	JQ955311	6	2			y	0	0	0	0	0	0	0	0	0	0	0	0	0	0	0	0	0	50	50	0	0	JQ955311	JQ955274	JQ735413	JQ955531	JQ735379	JQ735416
378	Nitrosospira, uncultured	AY654729	5	1			y	0	0	0	0	0	0	0	0	0	0	0	0	0	0	0	0	0	100	0	0	0	AY654729	AY654730	AY654731	AY654728	AY654732
462	Nitrosospira, uncultured	JN830577	4	1			y	0	0	0	0	0	0	0	0	0	0	0	0	0	0	0	0	0	100	0	0	0	JN830577	JN830585	JN830589	JN830578
635	Nitrosospira, uncultured	AJ317948	3	3			y	0	0	0	0	0	0	0	0	0	0	33.3333	33.3333	0	0	0	0	0	33.3333	0	0	0	AJ317948	KF757048	FJ210425
656	Nitrosospira, uncultured	AJ579658	3	3			y	0	0	0	0	0	0	0	0	33.3333	0	0	0	0	0	0	0	0	66.6667	0	0	0	AJ579658	DQ008367	AJ868241
986	Nitrosospira, uncultured	FJ970512	2	1			y	0	0	0	0	0	0	0	0	0	0	0	0	0	0	0	0	0	100	0	0	0	FJ970512	FJ970509
1013	Nitrosospira, uncultured	FJ970603	2	1			y	0	0	0	0	0	0	0	0	0	0	0	0	0	0	0	0	0	100	0	0	0	FJ970603	FJ970541
1017	Nitrosospira, uncultured	EU723735	2	2			y	0	0	0	0	0	0	0	0	0	0	0	0	0	0	50	0	0	50	0	0	0	EU723735	AJ579659
1021	Nitrosospira, uncultured	FN394212	2	1			y	0	0	0	0	0	0	0	0	0	0	0	0	0	0	0	0	0	100	0	0	0	FN394212	FN394184
1056	Nitrosospira, uncultured	AF283227	2	2			y	0	0	0	0	0	0	0	0	0	0	0	100	0	0	0	0	0	0	0	0	0	AF283227	AF126908
1062	Nitrosospira, uncultured	AJ579660	2	2			y	0	0	0	0	0	0	0	0	0	0	0	50	0	0	0	0	0	50	0	0	0	AJ579660	AF283228
1076	Nitrosospira, uncultured	FN651808	2	2			y	0	0	0	0	0	0	0	0	0	0	0	0	50	0	0	0	0	50	0	0	0	FN651808	FN394209
1937	Nitrosospira, uncultured	FJ970619	1	1			y	0	0	0	0	0	0	0	0	0	0	0	0	0	0	0	0	0	100	0	0	0	FJ970619
1951	Nitrosospira, uncultured	AJ868280	1	1			y	0	0	0	0	0	0	0	0	0	0	0	0	0	0	0	0	0	100	0	0	0	AJ868280
1963	Nitrosospira, uncultured	AJ868266	1	1			y	0	0	0	0	0	0	0	0	0	0	0	0	0	0	0	0	0	100	0	0	0	AJ868266
1979	Nitrosospira, uncultured	FJ970616	1	1			y	0	0	0	0	0	0	0	0	0	0	0	0	0	0	0	0	0	100	0	0	0	FJ970616
2006	Nitrosospira, uncultured	FN597174	1	1			y	0	0	0	0	0	100	0	0	0	0	0	0	0	0	0	0	0	0	0	0	0	FN597174
2047	Nitrosospira, uncultured	FJ970519	1	1			y	0	0	0	0	0	0	0	0	0	0	0	0	0	0	0	0	0	100	0	0	0	FJ970519
2057	Nitrosospira, uncultured	JQ955435	1	1			y	0	0	0	0	0	0	0	0	0	0	0	0	0	0	0	0	0	100	0	0	0	JQ955435
2075	Nitrosospira, uncultured	FJ970620	1	1			y	0	0	0	0	0	0	0	0	0	0	0	0	0	0	0	0	0	100	0	0	0	FJ970620
2076	Nitrosospira, uncultured	FJ970622	1	1			y	0	0	0	0	0	0	0	0	0	0	0	0	0	0	0	0	0	100	0	0	0	FJ970622
2131	Nitrosospira, uncultured	JN591181	1	1			y	0	0	0	0	0	0	0	0	0	0	0	100	0	0	0	0	0	0	0	0	0	JN591181
2132	Nitrosospira, uncultured	AF032438	1	1	y		y	0	0	0	0	0	0	0	0	0	0	0	0	0	0	0	0	0	0	0	0	100	AF032438
2142	Nitrosospira, uncultured	FJ970511	1	1			y	0	0	0	0	0	0	0	0	0	0	0	0	0	0	0	0	0	100	0	0	0	FJ970511
2161	Nitrosospira, uncultured	AJ579657	1	1			y	0	0	0	0	0	0	0	0	0	0	0	0	0	0	0	0	0	100	0	0	0	AJ579657
2178	Nitrosospira, uncultured	JN830595	1	1			y	0	0	0	0	0	0	0	0	0	0	0	0	0	0	0	0	0	100	0	0	0	JN830595
2292	Nitrosospira, uncultured	FN394189	1	1			y	0	0	0	0	0	0	0	0	0	0	0	0	0	0	0	0	0	100	0	0	0	FN394189
2309	Nitrosospira, uncultured	JN591206	1	1			y	0	0	0	0	0	0	0	0	0	0	0	100	0	0	0	0	0	0	0	0	0	JN591206
1003	Nocardioides luteus	JZDQ01000002	2	1	y		y	0	0	0	0	0	0	0	0	0	0	0	0	0	0	0	0	0	0	100	0	0	NZ_JZDQ01000002	JZDQ01000002
2227	Nocardioides, bmoA	HM623169	1	1	y		y	0	0	0	0	0	0	0	0	0	0	0	0	0	0	0	0	0	0	0	0	100	HM623169
2244	P8b30	FN650313	1	1				0	0	100	0	0	0	0	0	0	0	0	0	0	0	0	0	0	0	0	0	0	FN650313
1113	pmoA2 like 1	KM657584	1	1				100	0	0	0	0	0	0	0	0	0	0	0	0	0	0	0	0	0	0	0	0	KM657584
1146	pmoA2 like 2	KM657581	1	1				100	0	0	0	0	0	0	0	0	0	0	0	0	0	0	0	0	0	0	0	0	KM657581
1147	pmoA2 like 2	KF757031	1	1				0	0	0	0	0	0	0	0	0	0	100	0	0	0	0	0	0	0	0	0	0	KF757031
664	pmoA2 like 3	KF757097	3	1				0	0	0	0	0	0	0	0	0	0	100	0	0	0	0	0	0	0	0	0	0	KF757097	KF757034	KF757033
1187	pmoA2 like 4	FJ807558	1	1				0	0	0	0	0	0	0	0	0	0	0	0	0	0	0	0	0	100	0	0	0	FJ807558
1221	pmoA2 like 4	KF757098	1	1				0	0	0	0	0	0	0	0	0	0	100	0	0	0	0	0	0	0	0	0	0	KF757098
1131	pmoA2 like 5	KF757036	1	1				0	0	0	0	0	0	0	0	0	0	100	0	0	0	0	0	0	0	0	0	0	KF757036
1126	pxmA type 1	JX569108	1	1				0	0	0	0	0	0	0	100	0	0	0	0	0	0	0	0	0	0	0	0	0	JX569108
1277	pxmA type 10	EU071123	1	1				0	0	0	0	0	0	0	0	0	0	0	0	0	0	0	0	100	0	0	0	0	EU071123
321	pxmA type 11	DQ917312	7	1				0	0	0	0	0	0	0	0	100	0	0	0	0	0	0	0	0	0	0	0	0	DQ917312	DQ917332	DQ917347	DQ917324	DQ917285	DQ917351	DQ917328
1242	pxmA type 12	FJ210404	1	1				0	0	0	0	0	0	0	0	0	0	0	100	0	0	0	0	0	0	0	0	0	FJ210404
1290	pxmA type 12	FJ210302	1	1				0	0	0	0	0	0	0	0	0	0	0	100	0	0	0	0	0	0	0	0	0	FJ210302
1243	pxmA type 13	EU722427	1	1				0	0	0	0	0	0	0	100	0	0	0	0	0	0	0	0	0	0	0	0	0	EU722427
570	pxmA type 14	KC202666	3	1				0	0	0	0	0	0	0	0	0	100	0	0	0	0	0	0	0	0	0	0	0	KC202666	KC202672	KC202661
225	pxmA type 15	FJ210306	10	2				0	0	0	0	0	0	0	50	0	0	0	50	0	0	0	0	0	0	0	0	0	FJ210306	FJ210350	FJ210464	FJ210420	FJ210297	FJ210451	EU722426	FJ210459	FJ210354	FJ210353
1052	pxmA type 16	EU722428	2	1				0	0	0	0	0	0	0	100	0	0	0	0	0	0	0	0	0	0	0	0	0	EU722428	EU722423
1297	pxmA type 17	EU722421	1	1				0	0	0	0	0	0	0	100	0	0	0	0	0	0	0	0	0	0	0	0	0	EU722421
1300	pxmA type 17	EU722424	1	1				0	0	0	0	0	0	0	100	0	0	0	0	0	0	0	0	0	0	0	0	0	EU722424
1130	pxmA type 2	FJ210330	1	1				0	0	0	0	0	0	0	0	0	0	0	100	0	0	0	0	0	0	0	0	0	FJ210330
1031	pxmA type 3	FJ210360	2	1				0	0	0	0	0	0	0	0	0	0	0	100	0	0	0	0	0	0	0	0	0	FJ210360	FJ210339
1367	pxmA type 4	FJ210443	1	1				0	0	0	0	0	0	0	0	0	0	0	100	0	0	0	0	0	0	0	0	0	FJ210443
1373	pxmA type 5	FJ210414	1	1				0	0	0	0	0	0	0	0	0	0	0	100	0	0	0	0	0	0	0	0	0	FJ210414
1025	pxmA type 6	FJ210351	2	1				0	0	0	0	0	0	0	0	0	0	0	100	0	0	0	0	0	0	0	0	0	FJ210351	FJ210349
1034	pxmA type 7, Cluster WC306-54	DQ917326	2	2				0	50	0	0	0	0	0	0	50	0	0	0	0	0	0	0	0	0	0	0	0	DQ917326	AF211889
1419	pxmA type 7, Cluster WC306-54	FN394107	1	1				0	0	0	0	0	0	0	0	0	0	0	0	0	0	0	0	0	100	0	0	0	FN394107
1421	pxmA type 7, Cluster WC306-54	FN394175	1	1				0	0	0	0	0	0	0	0	0	0	0	0	0	0	0	0	0	100	0	0	0	FN394175
101	pxmA type 8	FN564872	22	3				0	0	0	0	0	0	0	0	0	0	0	0	0	0	33.3333	0	0	66.6667	0	0	0	FN564872	FN564881	FN564877	FN564874	FN564878	FN564870	FN564869	FN564880	FN564879	FN564876	FN564871	FN564873	FN564885	FN564883	FN564887	FN564882	FN564888	FN564889	EF452674	EU723753	FN564890
1273	pxmA type 9	JX569109	1	1				0	0	0	0	0	0	0	100	0	0	0	0	0	0	0	0	0	0	0	0	0	JX569109
46	RA21 a	FJ210429	39	2				0	0	0	0	0	0	0	0	0	0	50	50	0	0	0	0	0	0	0	0	0	FJ210429	FJ210437	FJ210460	FJ210397	FJ210455	FJ210358	FJ210428	FJ210314	FJ210309	FJ210384	FJ210376	FJ210392	FJ210373	FJ210338	FJ210337	FJ210452	FJ210362	FJ210422	FJ210419	FJ210385	FJ210408
70	RA21 a	FJ210335	28	4				0	0	0	0	0	25	0	0	0	0	0	25	0	0	0	0	0	50	0	0	0	FJ210335	FJ210334	FJ210292	FJ210305	FJ210313	FJ210361	FJ210303	FJ210438	FJ210369	FJ210293	FJ210379	FJ210368	FJ210391	FJ210378	FJ210390	FJ210440	FJ210409	FJ210399	AJ317944	AJ317932	AJ317942
322	RA21 a	FN600063	7	3				0	0	0	0	0	0	0	0	0	0	33.3333	66.6667	0	0	0	0	0	0	0	0	0	FN600063	FN600034	FN600021	FN600028	FN600059	FJ210416	KF757047
404	RA21 a	FJ210323	5	1				0	0	0	0	0	0	0	0	0	0	0	100	0	0	0	0	0	0	0	0	0	FJ210323	FJ210340	FJ210359	FJ210389	FJ210317
405	RA21 a	FJ210324	5	1				0	0	0	0	0	0	0	0	0	0	0	100	0	0	0	0	0	0	0	0	0	FJ210324	FJ210326	FJ210352	FJ210394	FJ210331
495	RA21 a	AY080941	4	3				0	0	0	0	0	0	0	0	0	0	0	0	0	0	0	0	0	100	0	0	0	AY080941	AY080957	AF264116	AF148522
550	RA21 a	FJ210380	3	1				0	0	0	0	0	0	0	0	0	0	0	100	0	0	0	0	0	0	0	0	0	FJ210380	FJ210395	FJ210405
560	RA21 a	EU723736	3	2				0	0	0	0	0	0	0	0	0	0	50	0	0	0	50	0	0	0	0	0	0	EU723736	EU723737	KF757044
1022	RA21 a	FN597247	2	2				0	0	0	0	0	50	0	0	0	0	0	0	0	0	0	0	0	50	0	0	0	FN597247	FJ529746
1872	RA21 a	AJ317943	1	1				0	0	0	0	0	0	0	0	0	0	0	0	0	0	0	0	0	100	0	0	0	AJ317943
2005	RA21 a	FJ210413	1	1				0	0	0	0	0	0	0	0	0	0	0	100	0	0	0	0	0	0	0	0	0	FJ210413
2111	RA21 a	FJ210402	1	1				0	0	0	0	0	0	0	0	0	0	0	100	0	0	0	0	0	0	0	0	0	FJ210402
1075	RA21 b	FJ210398	2	1				0	0	0	0	0	0	0	0	0	0	0	100	0	0	0	0	0	0	0	0	0	FJ210398	FJ210332
2262	RA21 b	KF757046	1	1				0	0	0	0	0	0	0	0	0	0	100	0	0	0	0	0	0	0	0	0	0	KF757046
2274	RA21 b	FJ210441	1	1				0	0	0	0	0	0	0	0	0	0	0	100	0	0	0	0	0	0	0	0	0	FJ210441
100	RA21 c	FJ210291	22	1				0	0	0	0	0	0	0	0	0	0	0	100	0	0	0	0	0	0	0	0	0	FJ210291	FJ210367	FJ210322	FJ210307	FJ210401	FJ210442	FJ210333	FJ210304	FJ210294	FJ210430	FJ210458	FJ210296	FJ210318	FJ210343	FJ210375	FJ210418	FJ210356	FJ210410	FJ210406	FJ210377	FJ210316
241	RA21 c	FJ210298	9	1				0	0	0	0	0	0	0	0	0	0	0	100	0	0	0	0	0	0	0	0	0	FJ210298	FJ210320	FJ210347	FJ210436	FJ210427	FJ210444	FJ210456	FJ210435	FJ210424
261	RA21 c	FJ210432	8	1				0	0	0	0	0	0	0	0	0	0	0	100	0	0	0	0	0	0	0	0	0	FJ210432	FJ210433	FJ210421	FJ210328	FJ210431	FJ210448	FJ210387	FJ210417
276	RA21 c	FJ210364	8	1				0	0	0	0	0	0	0	0	0	0	0	100	0	0	0	0	0	0	0	0	0	FJ210364	FJ210310	FJ210341	FJ210300	FJ210386	FJ210355	FJ210311	FJ210348
327	RA21 c	FJ210357	6	1				0	0	0	0	0	0	0	0	0	0	0	100	0	0	0	0	0	0	0	0	0	FJ210357	FJ210411	FJ210342	FJ210299	FJ210412	FJ210396
594	RA21 c	FJ210423	3	1				0	0	0	0	0	0	0	0	0	0	0	100	0	0	0	0	0	0	0	0	0	FJ210423	FJ210463	FJ210381
979	RA21 c	FJ210372	2	1				0	0	0	0	0	0	0	0	0	0	0	100	0	0	0	0	0	0	0	0	0	FJ210372	FJ210301
1953	RA21 c	FJ210370	1	1				0	0	0	0	0	0	0	0	0	0	0	100	0	0	0	0	0	0	0	0	0	FJ210370
1972	RA21 c	FJ210325	1	1				0	0	0	0	0	0	0	0	0	0	0	100	0	0	0	0	0	0	0	0	0	FJ210325
2167	RA21 c	FJ210457	1	1				0	0	0	0	0	0	0	0	0	0	0	100	0	0	0	0	0	0	0	0	0	FJ210457
2173	RA21 c	FJ210407	1	1				0	0	0	0	0	0	0	0	0	0	0	100	0	0	0	0	0	0	0	0	0	FJ210407
2228	RA21 c	FJ210374	1	1				0	0	0	0	0	0	0	0	0	0	0	100	0	0	0	0	0	0	0	0	0	FJ210374
2295	RA21 c	FJ210388	1	1				0	0	0	0	0	0	0	0	0	0	0	100	0	0	0	0	0	0	0	0	0	FJ210388
2297	RA21 c	EU723738	1	1				0	0	0	0	0	0	0	0	0	0	0	0	0	0	100	0	0	0	0	0	0	EU723738
41	RCL a	HE617719	42	12				0	0	0	0	0	0	0	8.33333	0	0	8.33333	8.33333	0	8.33333	0	16.6667	41.6667	8.33333	0	0	0	HE617719	HE617729	HE617701	HE617734	HE617771	HE617843	HE617833	HE617884	HE617908	HE617776	HE617867	HE617870	JX113065	HE617818	HE617753	HE617878	HE617865	EF212356	KF256164	HQ383780	EF015807
75	RCL a	HE617728	27	1				0	0	0	0	0	0	0	0	0	0	0	0	0	0	0	0	100	0	0	0	0	HE617728	HE617881	HE617877	HE617874	HE617871	HE617707	HE617697	HE617955	HE617821	HE617859	HE617844	HE617886	HE617937	HE617693	HE617804	HE617914	HE617911	HE617920	HE617915	HE617883	HE617854
99	RCL a	HE617805	22	1				0	0	0	0	0	0	0	0	0	0	0	0	0	0	0	0	100	0	0	0	0	HE617805	HE617889	HE617853	HE617840	HE617835	HE617863	HE617851	HE617866	HE617755	HE617822	HE617831	HE617839	HE617748	HE617824	HE617694	HE617683	HE617887	HE617727	HE617846	HE617855	HE617858
167	RCL a	FM986071	15	6				0	0	0	0	0	0	0	0	0	0	0	66.6667	16.6667	0	0	0	16.6667	0	0	0	0	FM986071	FM986088	FM986080	FM986006	FM986034	AB500794	KJ818019	KJ818018	FM986060	FN649618	FM986082	AM849680	AM849679	FN649617	EU292157
386	RCL a	JX113017	5	1				0	0	0	0	0	0	0	0	0	0	0	100	0	0	0	0	0	0	0	0	0	JX113017	JX113062	JX113049	JX113020	JX113163
511	RCL a	EU275125	4	2				0	0	0	0	0	0	0	0	0	0	0	0	0	0	0	0	100	0	0	0	0	EU275125	EU292162	EU275124	EU292161
609	RCL a	EU275107	3	3				0	0	0	0	0	0	0	0	0	0	0	33.3333	0	0	0	0	66.6667	0	0	0	0	EU275107	JX113209	EU292160
640	RCL a	KJ817919	3	3				0	0	0	0	0	0	33.3333	0	0	0	0	33.3333	33.3333	0	0	0	0	0	0	0	0	KJ817919	JX184242	JQ681242
654	RCL a	EU071118	3	1				0	0	0	0	0	0	0	0	0	0	0	0	0	0	0	0	100	0	0	0	0	EU071118	EU071088	EU071089
657	RCL a	LK052722	3	2				0	0	0	0	0	0	0	100	0	0	0	0	0	0	0	0	0	0	0	0	0	LK052722	LK021597	HQ383779
796	RCL a	JN255570	2	1				0	0	0	0	0	0	0	0	0	0	0	0	0	0	0	0	0	0	0	100	0	JN255570	JN255563
1245	RCL a	JN408244	1	1				0	0	0	0	0	0	0	0	0	0	0	0	0	100	0	0	0	0	0	0	0	JN408244
1263	RCL a	KJ818016	1	1				0	0	0	0	0	0	0	0	0	0	0	0	100	0	0	0	0	0	0	0	0	KJ818016
1298	RCL a	JQ038170	1	1				0	0	0	0	0	0	0	0	0	0	100	0	0	0	0	0	0	0	0	0	0	JQ038170
1299	RCL a	EU275098	1	1				0	0	0	0	0	0	0	0	0	0	0	0	0	0	0	0	100	0	0	0	0	EU275098
1337	RCL a	FN649622	1	1				0	0	0	0	0	0	0	0	0	0	0	100	0	0	0	0	0	0	0	0	0	FN649622
1965	RCL a	JN408228	1	1				0	0	0	0	0	0	0	0	0	0	0	0	0	100	0	0	0	0	0	0	0	JN408228
1968	RCL a	AB500804	1	1				0	0	0	0	0	0	0	0	0	0	0	100	0	0	0	0	0	0	0	0	0	AB500804
2105	RCL a	KF256196	1	1				0	0	0	0	0	0	0	0	0	0	0	0	0	0	0	100	0	0	0	0	0	KF256196
2266	RCL a	HQ383744	1	1				0	0	0	0	0	0	0	100	0	0	0	0	0	0	0	0	0	0	0	0	0	HQ383744
2277	RCL a	HE617951	1	1				0	0	0	0	0	0	0	0	0	0	0	0	0	0	0	0	100	0	0	0	0	HE617951
2278	RCL a	JQ038168	1	1				0	0	0	0	0	0	0	0	0	0	100	0	0	0	0	0	0	0	0	0	0	JQ038168
78	RCL b	JN830400	26	1				0	0	0	0	0	0	0	0	0	0	0	0	0	0	0	0	0	100	0	0	0	JN830400	JN830391	JN830382	JN830401	JN830405	JN830385	JN830389	JN830392	JN830402	JN830404	JN830407	JN830408	JN830403	JN830411	JN830386	JN830395	JN830410	JN830406	JN830409	JN830393	JN830390
112	RCL b	KC352442	20	3				0	0	0	0	0	0	0	0	0	0	0	0	0	0	0	0	100	0	0	0	0	KC352442	HE617735	HE617700	HE617725	KC352443	KC352444	HE617751	HE617754	HE617737	HE617750	KC352445	HE617730	HE617808	HE617740	HE617794	HE617777	HE617803	HE617710	HE617681	EU275113
136	RCL b	HE617793	17	3				0	0	0	0	0	0	0	33.3333	0	0	0	0	0	0	0	0	66.6667	0	0	0	0	HE617793	KJ410805	KJ410795	KJ410776	HE617799	HE617779	HE617770	KJ410991	HE617765	HE617690	EF212343	EF212340	HE617761	KJ411116	KJ411107	KJ410986	KJ411070
221	RCL b	HE617739	11	1				0	0	0	0	0	0	0	0	0	0	0	0	0	0	0	0	100	0	0	0	0	HE617739	HE617763	HE617789	HE617714	HE617758	HE617698	HE617711	HE617709	HE617704	HE617705	HE617703
633	RCL b	HE617802	3	1				0	0	0	0	0	0	0	0	0	0	0	0	0	0	0	0	100	0	0	0	0	HE617802	HE617788	HE617797
787	RCL b	HQ383796	2	1				0	0	0	0	0	0	0	100	0	0	0	0	0	0	0	0	0	0	0	0	0	HQ383796	HQ383720
789	RCL b	LK052694	2	1				0	0	0	0	0	0	0	100	0	0	0	0	0	0	0	0	0	0	0	0	0	LK052694	LK021550
791	RCL b	KJ411112	2	1				0	0	0	0	0	0	0	100	0	0	0	0	0	0	0	0	0	0	0	0	0	KJ411112	KJ411097
792	RCL b	KJ411108	2	1				0	0	0	0	0	0	0	100	0	0	0	0	0	0	0	0	0	0	0	0	0	KJ411108	KJ411085
793	RCL b	LK021564	2	2				0	0	0	0	0	0	0	100	0	0	0	0	0	0	0	0	0	0	0	0	0	LK021564	HQ383741
822	RCL b	EU071117	2	1				0	0	0	0	0	0	0	0	0	0	0	0	0	0	0	0	100	0	0	0	0	EU071117	EU071096
2221	RCL b	EF101339	1	1				0	0	0	0	0	0	0	100	0	0	0	0	0	0	0	0	0	0	0	0	0	EF101339
2224	RCL b	KP238375	1	1				0	0	0	0	0	0	0	0	0	0	0	0	100	0	0	0	0	0	0	0	0	KP238375
2235	RCL b	KJ411104	1	1				0	0	0	0	0	0	0	100	0	0	0	0	0	0	0	0	0	0	0	0	0	KJ411104
2236	RCL b	KP238374	1	1				0	0	0	0	0	0	0	0	0	0	0	0	100	0	0	0	0	0	0	0	0	KP238374
2240	RCL b	HQ383764	1	1				0	0	0	0	0	0	0	100	0	0	0	0	0	0	0	0	0	0	0	0	0	HQ383764
2250	RCL b	KC352441	1	1				0	0	0	0	0	0	0	0	0	0	0	0	0	0	0	0	100	0	0	0	0	KC352441
2283	RCL b	KC352440	1	1				0	0	0	0	0	0	0	0	0	0	0	0	0	0	0	0	100	0	0	0	0	KC352440
2331	RCL b	EF101333	1	1				0	0	0	0	0	0	0	100	0	0	0	0	0	0	0	0	0	0	0	0	0	EF101333
2275	RCL c	AM410178	1	1				0	0	0	0	0	0	0	0	100	0	0	0	0	0	0	0	0	0	0	0	0	AM410178
719	RCL d	HE617768	2	2				0	0	0	0	0	0	0	0	0	0	0	0	0	0	0	0	100	0	0	0	0	HE617768	EU647274
611	RCL e	AB512513	3	1				0	0	0	0	0	0	0	0	0	0	0	0	0	0	0	0	0	0	0	100	0	AB512513	AB512512	AB512508
612	RCL e	HQ383787	3	3				0	0	0	0	0	0	0	100	0	0	0	0	0	0	0	0	0	0	0	0	0	HQ383787	LK021628	HM216885
1959	RCL e	KF031192	1	1				0	0	0	0	0	0	0	0	0	0	0	0	0	100	0	0	0	0	0	0	0	KF031192
1961	RCL e	HQ383805	1	1				0	0	0	0	0	0	0	100	0	0	0	0	0	0	0	0	0	0	0	0	0	HQ383805
22	RPC 2a	HE617895	63	3				0	0	33.3333	0	0	0	0	0	33.3333	0	0	0	0	0	0	0	33.3333	0	0	0	0	HE617895	HE617962	HE617953	HE617923	HE617925	HE617960	HE617956	HE617932	HE617922	HE617916	HE617912	HE617930	HE617939	HE617940	HE617945	HE617909	HE617900	HE617901	HE617910	HE617926	HE617966
65	RPC 2a	FN649620	29	10				0	0	0	0	0	0	0	0	0	0	0	90	0	0	0	0	0	0	0	0	10	FN649620	HE805103	FN649564	FN649598	FN649545	FN649583	FN649616	FN649596	FN649578	FN649588	FN649600	FJ845807	JQ671324	FM986041	JQ681248	JN591174	FN649609	FN649572	FN649571	FN649540	FN649639
93	RPC 2a	HE617809	23	6				0	0	0	0	0	0	0	0	0	0	0	66.6667	0	0	0	0	33.3333	0	0	0	0	HE617809	JX113201	HE617764	HE617787	HE617791	HE617781	HE617775	HE617782	HE617786	HE617783	JX113210	JX113179	JX113135	FN600101	JX113220	JX113185	JX113200	AB500844	EF212342	JX113218	JX113212
161	RPC 2a	KJ411179	15	2				0	0	0	0	0	0	50	50	0	0	0	0	0	0	0	0	0	0	0	0	0	KJ411179	KJ411128	KJ410894	KJ411149	KJ410873	KJ410974	KJ411147	KJ411127	KJ410892	KJ410886	KJ411178	KJ411080	KJ411073	KJ411124	JX184262
178	RPC 2a	FN649542	14	1				0	0	0	0	0	0	0	0	0	0	0	100	0	0	0	0	0	0	0	0	0	FN649542	FN649590	FN649556	FN649574	FN649570	FN649576	FN649549	FN649488	FN649553	FN649558	FN649581	FN649552	FN649554	FN649562
313	RPC 2a	JX113107	7	2				0	0	0	0	0	0	0	0	0	0	0	50	0	0	0	0	0	0	0	0	50	JX113107	AB505840	AB505831	AB505829	AB505839	AB505838	AB505834
334	RPC 2a	JN591243	6	3				0	0	0	0	0	0	0	0	0	0	33.3333	66.6667	0	0	0	0	0	0	0	0	0	JN591243	JN591303	JN591245	AB500854	GU735508	GU735493
355	RPC 2a	JX113106	6	2				0	0	0	0	0	0	0	0	0	0	0	100	0	0	0	0	0	0	0	0	0	JX113106	JX113129	JX113085	JX113162	JX113157	FN649630
428	RPC 2a	JX113224	5	3				0	0	0	0	0	0	0	0	0	0	0	66.6667	0	0	0	0	0	0	0	0	33.3333	JX113224	JX113099	AB505833	JQ671323	JX113139
670	RPC 2a	JQ681243	3	3				0	0	0	0	0	0	0	0	0	0	0	66.6667	0	0	0	0	0	0	0	0	33.3333	JQ681243	FJ845780	AB505832
690	RPC 2a	JX113166	3	1				0	0	0	0	0	0	0	0	0	0	0	100	0	0	0	0	0	0	0	0	0	JX113166	JX113165	JX113132
691	RPC 2a	JQ671275	3	1				0	0	0	0	0	0	0	0	0	0	0	100	0	0	0	0	0	0	0	0	0	JQ671275	JQ671224	JQ671257
692	RPC 2a	JQ990113	3	2				0	0	0	0	0	0	0	0	0	0	0	100	0	0	0	0	0	0	0	0	0	JQ990113	JN591121	JQ990095
696	RPC 2a	AB500838	3	1				0	0	0	0	0	0	0	0	0	0	0	100	0	0	0	0	0	0	0	0	0	AB500838	AB500824	AB500817
732	RPC 2a	KJ411110	2	1				0	0	0	0	0	0	0	100	0	0	0	0	0	0	0	0	0	0	0	0	0	KJ411110	KJ411091
897	RPC 2a	FN649626	2	1				0	0	0	0	0	0	0	0	0	0	0	100	0	0	0	0	0	0	0	0	0	FN649626	FN649547
898	RPC 2a	FN649607	2	1				0	0	0	0	0	0	0	0	0	0	0	100	0	0	0	0	0	0	0	0	0	FN649607	FN649544
1089	RPC 2a	KJ411089	1	1				0	0	0	0	0	0	0	100	0	0	0	0	0	0	0	0	0	0	0	0	0	KJ411089
1090	RPC 2a	EU275119	1	1				0	0	0	0	0	0	0	0	0	0	0	0	0	0	0	0	100	0	0	0	0	EU275119
1093	RPC 2a	JX113130	1	1				0	0	0	0	0	0	0	0	0	0	0	100	0	0	0	0	0	0	0	0	0	JX113130
1101	RPC 2a	FJ873116	1	1				0	0	0	0	0	0	0	0	0	0	0	100	0	0	0	0	0	0	0	0	0	FJ873116
1124	RPC 2a	JX113211	1	1				0	0	0	0	0	0	0	0	0	0	0	100	0	0	0	0	0	0	0	0	0	JX113211
1127	RPC 2a	HE617817	1	1				0	0	0	0	0	0	0	0	0	0	0	0	0	0	0	0	100	0	0	0	0	HE617817
1194	RPC 2a	JX113194	1	1				0	0	0	0	0	0	0	0	0	0	0	100	0	0	0	0	0	0	0	0	0	JX113194
1341	RPC 2a	JN591112	1	1				0	0	0	0	0	0	0	0	0	0	0	100	0	0	0	0	0	0	0	0	0	JN591112
1355	RPC 2a	HE617774	1	1				0	0	0	0	0	0	0	0	0	0	0	0	0	0	0	0	100	0	0	0	0	HE617774
1427	RPC 2a	JX113142	1	1				0	0	0	0	0	0	0	0	0	0	0	100	0	0	0	0	0	0	0	0	0	JX113142
1535	RPC 2a	AB222680	1	1				0	0	0	100	0	0	0	0	0	0	0	0	0	0	0	0	0	0	0	0	0	AB222680
1648	RPC 2a	JX113175	1	1				0	0	0	0	0	0	0	0	0	0	0	100	0	0	0	0	0	0	0	0	0	JX113175
1675	RPC 2a	EU275120	1	1				0	0	0	0	0	0	0	0	0	0	0	0	0	0	0	0	100	0	0	0	0	EU275120
1764	RPC 2a	FN649612	1	1				0	0	0	0	0	0	0	0	0	0	0	100	0	0	0	0	0	0	0	0	0	FN649612
1766	RPC 2a	FN649541	1	1				0	0	0	0	0	0	0	0	0	0	0	100	0	0	0	0	0	0	0	0	0	FN649541
1816	RPC 2a	GU735504	1	1				0	0	0	0	0	0	0	0	0	0	100	0	0	0	0	0	0	0	0	0	0	GU735504
1818	RPC 2a	JX113204	1	1				0	0	0	0	0	0	0	0	0	0	0	100	0	0	0	0	0	0	0	0	0	JX113204
182	RPC 2b	JX113196	13	1				0	0	0	0	0	0	0	0	0	0	0	100	0	0	0	0	0	0	0	0	0	JX113196	JX113217	JX113187	JX113149	JX113227	JX113138	JX113145	JX113147	JX113146	JX113156	JX113158	JX113167	JX113159
916	RPC 2b	JX113154	2	1				0	0	0	0	0	0	0	0	0	0	0	100	0	0	0	0	0	0	0	0	0	JX113154	JX113148
1519	RPC 2c	DQ067078	1	1				0	0	0	0	0	0	0	100	0	0	0	0	0	0	0	0	0	0	0	0	0	DQ067078
165	RPC 2d	KJ410965	15	2				0	0	0	0	0	0	0	100	0	0	0	0	0	0	0	0	0	0	0	0	0	KJ410965	KJ411067	KJ410797	KJ410771	KJ410787	KJ410807	KJ410791	KJ410781	KJ410802	KJ410788	KJ410773	KJ411111	KJ411094	KJ411074	HQ383774
207	RPC 2d	EU358976	11	3				0	0	0	0	0	0	0	0	0	0	0	33.3333	0	66.6667	0	0	0	0	0	0	0	EU358976	EU358992	EU358977	EU358980	GU056155	GU056138	JN408250	EU358981	EU358991	EU358978	EU358979
317	RPC 2d	HE805104	7	1				0	0	0	0	0	0	0	0	0	0	0	100	0	0	0	0	0	0	0	0	0	HE805104	HE805102	HE805101	HE805105	HE805111	HE805107	HE805108
336	RPC 2d	JX113105	6	3				0	0	0	0	0	0	0	0	0	0	0	66.6667	0	0	0	0	0	0	0	0	33.3333	JX113105	JX113113	AB505835	JX113190	EU193269	EU193268
345	RPC 2d	KJ411151	6	2				0	0	0	0	0	0	0	50	0	0	0	0	0	50	0	0	0	0	0	0	0	KJ411151	KJ411134	KJ411118	KJ411138	KJ411059	JN408211
413	RPC 2d	KF823581	5	1				0	0	0	0	0	0	0	0	0	0	0	100	0	0	0	0	0	0	0	0	0	KF823581	KF823583	KF823558	KF823563	KF823576
900	RPC 2d	KF823585	2	2				0	0	0	0	0	0	0	0	0	0	0	50	0	0	0	0	0	0	0	0	50	KF823585	AB505843
1476	RPC 2d	JX184307	1	1				0	0	0	0	0	0	100	0	0	0	0	0	0	0	0	0	0	0	0	0	0	JX184307
1477	RPC 2d	JX184239	1	1				0	0	0	0	0	0	100	0	0	0	0	0	0	0	0	0	0	0	0	0	0	JX184239
1529	RPC 2d	EU358975	1	1				0	0	0	0	0	0	0	0	0	0	0	100	0	0	0	0	0	0	0	0	0	EU358975
1598	RPC 2d	JN591155	1	1				0	0	0	0	0	0	0	0	0	0	0	100	0	0	0	0	0	0	0	0	0	JN591155
1604	RPC 2d	AB930894	1	1				100	0	0	0	0	0	0	0	0	0	0	0	0	0	0	0	0	0	0	0	0	AB930894
1605	RPC 2d	JX184267	1	1				0	0	0	0	0	0	100	0	0	0	0	0	0	0	0	0	0	0	0	0	0	JX184267
1817	RPC 2d	KJ411082	1	1				0	0	0	0	0	0	0	100	0	0	0	0	0	0	0	0	0	0	0	0	0	KJ411082
191	RPC1_3 like 1, LWs	JF811282	12	3				0	0	0	0	0	66.6667	0	33.3333	0	0	0	0	0	0	0	0	0	0	0	0	0	JF811282	JF811284	GQ390106	JF811322	GQ390110	GQ390107	GQ390105	GQ390108	GQ390104	GQ390111	GQ390109	DQ067069
326	RPC1_3 like 1, LWs	FN597146	6	2				0	0	0	0	0	50	0	50	0	0	0	0	0	0	0	0	0	0	0	0	0	FN597146	FN597126	FN597136	FN597112	AY488075	FN597143
362	RPC1_3 like 1, LWs	JQ048998	6	1				0	0	0	0	0	0	0	0	0	0	100	0	0	0	0	0	0	0	0	0	0	JQ048998	JQ048996	JQ048997	JQ048993	JQ049000	JQ048992
396	RPC1_3 like 1, LWs	KJ411077	5	2				0	0	0	0	0	0	0	50	0	0	0	50	0	0	0	0	0	0	0	0	0	KJ411077	KJ411224	KJ411204	KJ411058	EU193294
431	RPC1_3 like 1, LWs	AY488076	5	3				0	0	0	0	0	0	0	66.6667	0	0	0	0	33.3333	0	0	0	0	0	0	0	0	AY488076	KJ818055	KJ818054	KJ411051	KJ410998
476	RPC1_3 like 1, LWs	KF365868	4	2				0	0	0	0	0	0	50	0	0	0	0	50	0	0	0	0	0	0	0	0	0	KF365868	JX184343	JX184314	JX184248
478	RPC1_3 like 1, LWs	KF365833	4	2				0	0	0	0	0	0	0	0	0	0	0	50	0	50	0	0	0	0	0	0	0	KF365833	GU056156	GU056147	GU056135
525	RPC1_3 like 1, LWs	JX184340	4	2				0	0	0	0	0	0	50	50	0	0	0	0	0	0	0	0	0	0	0	0	0	JX184340	JX184360	KJ411142	JX184312
551	RPC1_3 like 1, LWs	KJ817967	3	2				0	0	0	0	0	0	0	50	0	0	0	0	50	0	0	0	0	0	0	0	0	KJ817967	KJ817962	KJ411217
552	RPC1_3 like 1, LWs	AY488077	3	3				0	0	0	0	0	0	0	66.6667	0	33.3333	0	0	0	0	0	0	0	0	0	0	0	AY488077	DQ235465	KP071466
878	RPC1_3 like 1, LWs	KF543852	2	1				0	0	0	0	0	0	0	0	0	100	0	0	0	0	0	0	0	0	0	0	0	KF543852	KF543830
883	RPC1_3 like 1, LWs	FN597159	2	1				0	0	0	0	0	100	0	0	0	0	0	0	0	0	0	0	0	0	0	0	0	FN597159	FN597151
884	RPC1_3 like 1, LWs	FR726182	2	2				0	0	0	0	0	0	0	0	0	50	50	0	0	0	0	0	0	0	0	0	0	FR726182	AB570076
914	RPC1_3 like 1, LWs	KJ411144	2	1				0	0	0	0	0	0	0	100	0	0	0	0	0	0	0	0	0	0	0	0	0	KJ411144	KJ411007
924	RPC1_3 like 1, LWs	KJ411079	2	2				0	0	0	0	0	50	0	50	0	0	0	0	0	0	0	0	0	0	0	0	0	KJ411079	FN597144
952	RPC1_3 like 1, LWs	KJ411053	2	1				0	0	0	0	0	0	0	100	0	0	0	0	0	0	0	0	0	0	0	0	0	KJ411053	KJ411003
954	RPC1_3 like 1, LWs	FN597118	2	2				0	0	0	0	0	50	0	50	0	0	0	0	0	0	0	0	0	0	0	0	0	FN597118	AY488073
955	RPC1_3 like 1, LWs	JX184261	2	1				0	0	0	0	0	0	100	0	0	0	0	0	0	0	0	0	0	0	0	0	0	JX184261	JX184247
957	RPC1_3 like 1, LWs	KJ411123	2	2				0	0	0	0	0	0	50	50	0	0	0	0	0	0	0	0	0	0	0	0	0	KJ411123	JX184268
1135	RPC1_3 like 1, LWs	AB570073	1	1				0	0	0	0	0	0	0	0	0	0	100	0	0	0	0	0	0	0	0	0	0	AB570073
1137	RPC1_3 like 1, LWs	JX184338	1	1				0	0	0	0	0	0	100	0	0	0	0	0	0	0	0	0	0	0	0	0	0	JX184338
1145	RPC1_3 like 1, LWs	JX184272	1	1				0	0	0	0	0	0	100	0	0	0	0	0	0	0	0	0	0	0	0	0	0	JX184272
1164	RPC1_3 like 1, LWs	FN597125	1	1				0	0	0	0	0	100	0	0	0	0	0	0	0	0	0	0	0	0	0	0	0	FN597125
1170	RPC1_3 like 1, LWs	EF623770	1	1				0	0	0	0	0	0	0	100	0	0	0	0	0	0	0	0	0	0	0	0	0	EF623770
1172	RPC1_3 like 1, LWs	AY488074	1	1				0	0	0	0	0	0	0	100	0	0	0	0	0	0	0	0	0	0	0	0	0	AY488074
1173	RPC1_3 like 1, LWs	AY488072	1	1				0	0	0	0	0	0	0	100	0	0	0	0	0	0	0	0	0	0	0	0	0	AY488072
1180	RPC1_3 like 1, LWs	KP071461	1	1				0	0	0	0	0	0	0	0	0	100	0	0	0	0	0	0	0	0	0	0	0	KP071461
1184	RPC1_3 like 1, LWs	KC817710	1	1				0	0	0	0	0	0	0	0	0	100	0	0	0	0	0	0	0	0	0	0	0	KC817710
1199	RPC1_3 like 1, LWs	AY781166	1	1				0	0	0	0	0	0	0	0	0	100	0	0	0	0	0	0	0	0	0	0	0	AY781166
1205	RPC1_3 like 1, LWs	AY781163	1	1				0	0	0	0	0	0	0	0	0	100	0	0	0	0	0	0	0	0	0	0	0	AY781163
1210	RPC1_3 like 1, LWs	AY781167	1	1				0	0	0	0	0	0	0	0	0	100	0	0	0	0	0	0	0	0	0	0	0	AY781167
1216	RPC1_3 like 1, LWs	AY781168	1	1				0	0	0	0	0	0	0	0	0	100	0	0	0	0	0	0	0	0	0	0	0	AY781168
1220	RPC1_3 like 1, LWs	AY662387	1	1				0	0	0	0	0	0	0	0	0	0	0	0	0	0	0	0	0	100	0	0	0	AY662387
1225	RPC1_3 like 1, LWs	FN597158	1	1				0	0	0	0	0	100	0	0	0	0	0	0	0	0	0	0	0	0	0	0	0	FN597158
1236	RPC1_3 like 1, LWs	JQ048990	1	1				0	0	0	0	0	0	0	0	0	0	100	0	0	0	0	0	0	0	0	0	0	JQ048990
1237	RPC1_3 like 1, LWs	KF543841	1	1				0	0	0	0	0	0	0	0	0	100	0	0	0	0	0	0	0	0	0	0	0	KF543841
1695	RPC1_3 like 1, LWs	JF416664	1	1				0	0	0	0	0	0	0	0	0	0	0	100	0	0	0	0	0	0	0	0	0	JF416664
1936	RPC1_3 like 1, LWs	KJ411145	1	1				0	0	0	0	0	0	0	100	0	0	0	0	0	0	0	0	0	0	0	0	0	KJ411145
1939	RPC1_3 like 1, LWs	JX184274	1	1				0	0	0	0	0	0	100	0	0	0	0	0	0	0	0	0	0	0	0	0	0	JX184274
1946	RPC1_3 like 1, LWs	LK021643	1	1				0	0	0	0	0	0	0	100	0	0	0	0	0	0	0	0	0	0	0	0	0	LK021643
1949	RPC1_3 like 1, LWs	FN597135	1	1				0	0	0	0	0	100	0	0	0	0	0	0	0	0	0	0	0	0	0	0	0	FN597135
1960	RPC1_3 like 1, LWs	GQ477176	1	1				0	0	0	0	0	0	0	100	0	0	0	0	0	0	0	0	0	0	0	0	0	GQ477176
1962	RPC1_3 like 1, LWs	KJ411048	1	1				0	0	0	0	0	0	0	100	0	0	0	0	0	0	0	0	0	0	0	0	0	KJ411048
1966	RPC1_3 like 1, LWs	JX184251	1	1				0	0	0	0	0	0	100	0	0	0	0	0	0	0	0	0	0	0	0	0	0	JX184251
1967	RPC1_3 like 1, LWs	KF365875	1	1				0	0	0	0	0	0	0	0	0	0	0	100	0	0	0	0	0	0	0	0	0	KF365875
1990	RPC1_3 like 1, LWs	FN597111	1	1				0	0	0	0	0	100	0	0	0	0	0	0	0	0	0	0	0	0	0	0	0	FN597111
2293	RPC1_3 like 1, LWs	KF055946	1	1				0	0	0	0	0	0	0	0	0	0	0	0	0	0	0	0	100	0	0	0	0	KF055946
2296	RPC1_3 like 1, LWs	EU193280	1	1				0	0	0	0	0	0	0	0	0	0	0	100	0	0	0	0	0	0	0	0	0	EU193280
2298	RPC1_3 like 1, LWs	KF365877	1	1				0	0	0	0	0	0	0	0	0	0	0	100	0	0	0	0	0	0	0	0	0	KF365877
2312	RPC1_3 like 1, LWs	KJ411159	1	1				0	0	0	0	0	0	0	100	0	0	0	0	0	0	0	0	0	0	0	0	0	KJ411159
2319	RPC1_3 like 1, LWs	KJ411166	1	1				0	0	0	0	0	0	0	100	0	0	0	0	0	0	0	0	0	0	0	0	0	KJ411166
2322	RPC1_3 like 1, LWs	KJ411169	1	1				0	0	0	0	0	0	0	100	0	0	0	0	0	0	0	0	0	0	0	0	0	KJ411169
36	RPC1_3 like 10, RPC1	NZ_JYNS01000018	35	6	y			0	0	0	0	0	0	14.2857	0	0	0	14.2857	57.1429	0	0	14.2857	0	0	0	0	0	0	JN591093	NZ_JYNS01000018	NZ_JYNS01000022	JN591147	JN591122	JN591137	JN591172	JN591153	JN591158	JN591146	JN591118	JN591072	JN591083	JN591119	JN591066	JN591128	JN591092	JN591088	JN591064	JN591129	JN591115
62	RPC1_3 like 10, RPC1	AB857674	30	4				0	0	0	0	0	25	25	0	0	0	0	50	0	0	0	0	0	0	0	0	0	AB857674	AB857684	AB857670	AB857657	AB844831	AB844811	AB844816	AB844980	AB844967	AB844824	AB844804	AB844808	AB857600	AB857557	AB845047	AB845044	AB845062	AB845042	AB845059	AB845051	AB845064
97	RPC1_3 like 10, RPC1	FN599871	22	7				0	0	0	0	0	0	0	0	0	0	0	100	0	0	0	0	0	0	0	0	0	FN599871	FN600070	FN562574	FN599879	FN599946	FN599978	AM849752	FJ845779	JQ681256	FN599957	FN599862	FJ845805	FM986044	FN599977	FN599868	FN599958	FN599861	FN599866	AJ299956	AJ299955	AJ299958
200	RPC1_3 like 10, RPC1	AB222912	12	4				0	0	0	25	0	0	0	0	0	0	0	75	0	0	0	0	0	0	0	0	0	AB222912	JF416661	AB222914	AB222913	KF365856	AB222915	AB222909	AB222917	AB222910	AB222916	AB222911	EU193295
246	RPC1_3 like 10, RPC1	JQ671302	9	4				0	0	0	0	0	0	0	0	0	0	0	100	0	0	0	0	0	0	0	0	0	JQ671302	JQ671216	JQ671214	JQ671313	JQ671233	FN599888	FJ873114	JN591163	JN591138
318	RPC1_3 like 10, RPC1	JN591152	7	1				0	0	0	0	0	0	0	0	0	0	0	100	0	0	0	0	0	0	0	0	0	JN591152	JN591107	JN591103	JN591102	JN591171	JN591160	JN591096
[truncated: 341 more rows]
[truncated: 687 more columns]

## Sheet: table S4
Table S4: Detailed information about OTUs defined at 4 % sequence cut-off level, consisting of non-redundant sequence reads
OTU	Name of cluster	Representative sequence	marine	marine sediment	marine volcanic	marine symbiont	estuarine	aquatic	aquatic polluted	aquatic sediment	aquifer	bog	wetland	rice	soil arctic-alpine	soil polluted	soil volcanic	hydromorphic soil	landfill soil	upland soil				s=specific (>70%) c=common (< 30%)	cultivated (y=yes)	number of non-redundant sequence reads
64	aquatic cluster 2b	AB563382	0	0	0	0	0	80	0	20	0	0	0	0	0	0	0	0	0	0	0	0	0	s		5
61	aquatic cluster 4a	KJ411205	0	0	0	0	0	0	0	100	0	0	0	0	0	0	0	0	0	0	0	0	0	s		8
38	aquifer cluster	AM410175	0	0	0	0	0	0	0	0	20	0	20	20	0	0	0	0	20	0	0	0	20	c		5
174	Cluster 1b, Crenothrix related	JN830491	0	0	0	0	0	0	0	0	16.6667	16.6667	0	0	16.6667	0	0	0	0	50	0	0	0			6
34	Cluster 1k	JN830537	0	0	0	0	0	0	0	0	50	0	0	0	16.6667	0	0	0	0	33.3333	0	0	0			6
179	Cluster 2a, TUSC	AJ579663	0	0	0	0	0	0	0	14.2857	0	14.2857	0	0	0	0	14.2857	14.2857	0	42.8571	0	0	0			7
37	deep-sea cluster 2r	EU983001	50	33.3333	0	16.6667	0	0	0	0	0	0	0	0	0	0	0	0	0	0	0	0	0			6
19	deep-sea cluster 3p, OPU3	HQ738567	100	0	0	0	0	0	0	0	0	0	0	0	0	0	0	0	0	0	0	0	0	s		5
156	deep-sea cluster 3p, OPU3	FJ858360	100	0	0	0	0	0	0	0	0	0	0	0	0	0	0	0	0	0	0	0	0	s		5
42	deep-sea cluster 5w, OPU1	FJ858371	100	0	0	0	0	0	0	0	0	0	0	0	0	0	0	0	0	0	0	0	0	s		6
50	FWs 1a	KJ410950	0	0	0	0	0	20	0	60	0	0	0	0	20	0	0	0	0	0	0	0	0			5
133	FWs 1a	AB845083	0	11.1111	0	0	0	11.1111	11.1111	22.2222	0	0	22.2222	22.2222	0	0	0	0	0	0	0	0	0	c		9
7	lake cluster 1a	KC588456	0	0	0	0	0	77.7778	0	22.2222	0	0	0	0	0	0	0	0	0	0	0	0	0	s		9
376	Methylacidiphilum fumarolicum kamchatkense, pmoA2	EF591085	0	0	0	0	0	0	0	0	0	0	0	0	0	0	100	0	0	0	0	0	0	s	y	5
164	Methylobacter luteus	NZ_KE3865691	0	0	0	0	0	0	0	0	0	11.1111	0	33.3333	0	0	0	0	22.2222	11.1111	0	0	22.2222		y	8
139	Methylobacter luteus/whittenburyi/marinus, uncultured	AJ868268	0	0	0	0	0	0	0	0	0	0	0	16.6667	0	0	0	0	50	33.3333	0	0	0			6
142	Methylobacter luteus/whittenburyi/marinus, uncultured	AY572002	0	0	0	0	0	12.5	0	12.5	0	0	0	12.5	0	0	0	0	62.5	0	0	0	0			8
134	Methylobacter marinus	NZ_KB912877	9.09091	0	0	0	18.1818	9.09091	0	9.09091	0	0	0	9.09091	0	0	0	0	36.3636	0	0	0	9.09091		y	11
83	Methylobacter psychrophilus	KJ411069	0	0	0	0	0	0	0	50	0	0	25	0	12.5	12.5	0	0	0	0	0	0	0		y	8
275	Methylobacter psychrophilus, uncultured	KJ410936	0	0	0	0	0	20	0	40	0	0	40	0	0	0	0	0	0	0	0	0	0			5
350	Methylobacter psychrophilus, uncultured	EF623700	0	0	0	0	0	0	0	100	0	0	0	0	0	0	0	0	0	0	0	0	0	s		5
375	Methylobacter psychrophilus, uncultured	LK021608	0	0	0	0	0	0	0	20	0	0	20	0	0	0	0	0	40	0	0	20	0			5
157	Methylobacter psychrophilus, uncultured	KJ818058	0	0	0	0	0	16.6667	0	0	16.6667	0	16.6667	0	16.6667	0	0	16.6667	16.6667	0	0	0	0	c		6
94	Methylobacter sp.	AY007285	0	0	0	0	0	0	0	100	0	0	0	0	0	0	0	0	0	0	0	0	0	s	y	8
120	Methylobacter sp.	AJ868410	0	0	0	0	0	0	0	0	0	0	0	0	11.1111	0	0	0	44.4444	11.1111	0	22.2222	11.1111		y	9
40	Methylobacter tundripaludum	AJ414658	0	0	0	0	0	10	0	0	10	10	30	0	0	0	0	10	30	0	0	0	0		y	10
129	Methylobacter whittenburyi	NZ_JQNS01000005	0	0	0	0	11.1111	0	0	22.2222	0	0	0	0	0	0	0	0	44.4444	0	0	11.1111	11.1111		y	9
23	Methylocaldum gracile	U89301	0	0	0	0	0	0	0	7.69231	0	0	0	0	0	0	0	0	76.9231	7.69231	7.69231	0	0	s	y	13
122	Methylocaldum marinum	AB900159	0	11.1111	0	0	0	0	0	0	0	0	0	11.1111	11.1111	0	0	0	44.4444	11.1111	0	11.1111	0		y	9
192	Methylocaldum sp.	AJ544091	0	0	0	0	0	0	0	0	0	0	0	0	12.5	0	0	0	50	25	12.5	0	0		y	8
16	Methylocaldum szegediense	U89303	0	0	0	0	0	12.5	0	0	0	0	0	0	0	0	0	12.5	12.5	25	0	0	37.5		y	8
12	Methylocaldum tepidum	U89304	0	0	0	0	0	0	0	0	0	0	0	0	5.88235	0	0	0	41.1765	35.2941	11.7647	5.88235	0		y	17
291	Methylocaldum, uncultured	KF256202	0	0	0	0	0	0	0	0	0	0	0	0	20	0	0	20	40	20	0	0	0			5
4	Methylococcus capsulatus	NZ_AUKJ01000010	5.55556	0	5.55556	0	0	5.55556	0	11.1111	0	0	0	0	0	5.55556	0	0	0	33.3333	5.55556	11.1111	16.6667		y	18
54	Methylocystaceae 11	FN649519	0	0	0	0	0	0	0	0	0	0	0	100	0	0	0	0	0	0	0	0	0	s		6
328	Methylocystis	AJ459038	0	0	0	0	0	0	0	20	0	0	0	20	0	0	20	0	20	0	0	0	20	c	y	5
187	Methylocystis bryophila	FN422005	0	0	0	0	0	0	0	0	0	71.4286	14.2857	0	0	0	0	14.2857	0	0	0	0	0	s	y	7
113	Methylocystis bryophila pmoA2, uncultured	KC261082	0	0	0	0	0	0	0	0	0	60	0	0	0	0	0	0	0	40	0	0	0			5
1	Methylocystis echinoides	AJ459000	0	0	2.12766	0	0	6.38298	4.25532	12.766	0	2.12766	4.25532	44.6809	2.12766	4.25532	0	2.12766	4.25532	6.38298	0	4.25532	0		y	47
3	Methylocystis rosea, hirsuta	AJ414657	0	0	0	0	1.07527	6.45161	4.30108	7.52688	7.52688	4.30108	5.37634	17.2043	3.22581	2.15054	1.07527	5.37634	13.9785	11.828	1.07527	3.22581	4.30108	c	y	93
137	Methylocystis sp.	AY355399	0	0	0	0	0	28.5714	0	57.1429	0	0	0	14.2857	0	0	0	0	0	0	0	0	0		y	7
202	Methylocystis sp.	AJ459045	0	0	0	0	0	0	0	0	0	0	0	0	0	0	0	0	75	12.5	0	0	12.5	s	y	8
92	Methylocystis sp.	EU359003	0	0	0	0	0	7.14286	0	0	7.14286	0	0	57.1429	0	0	0	0	14.2857	14.2857	0	0	0		y	14
45	Methylocystis sp.	AJ459036	0	0	0	0	0	0	0	5.88235	0	0	0	70.5882	5.88235	11.7647	0	5.88235	0	0	0	0	0	s	y	17
56	Methylocystis sp.	AJ459033	0	0	0	0	0	0	5.88235	5.88235	11.7647	0	0	35.2941	0	11.7647	0	0	17.6471	5.88235	0	0	5.88235		y	17
8	Methylocystis sp.	AJ459048	0	0	0	0	0	4.7619	4.7619	19.0476	0	0	0	61.9048	4.7619	4.7619	0	0	0	0	0	0	0		y	21
11	Methylocystis sp.	AJ458998	0	0	0	0	0	0	3.84615	0	0	0	0	65.3846	3.84615	3.84615	0	0	7.69231	7.69231	0	3.84615	3.84615		y	26
10	Methylocystis sp.	AJ459013	0	0	0	0	0	3.33333	3.33333	3.33333	0	0	3.33333	63.3333	3.33333	6.66667	0	0	3.33333	3.33333	0	6.66667	0		y	29
127	Methylocystis sp., pmoA2	AJ431387	0	0	0	0	0	0	25	0	25	8.33333	0	8.33333	0	0	0	0	16.6667	16.6667	0	0	0	c	y	12
24	Methylocystis, uncultured	KC817650	0	0	0	0	0	0	0	20	20	20	0	0	0	0	20	0	20	0	0	0	0	c		5
230	Methylocystis, uncultured	AB844826	0	0	0	0	0	40	0	0	0	0	20	20	0	0	0	0	0	0	0	20	0			5
270	Methylocystis, uncultured	KJ410933	0	0	0	0	0	0	0	80	0	20	0	0	0	0	0	0	0	0	0	0	0	s		5
343	Methylocystis, uncultured	FN649633	0	0	0	0	0	0	0	0	0	0	0	100	0	0	0	0	0	0	0	0	0	s		5
387	Methylocystis, uncultured	LN681134	0	0	0	0	0	0	0	0	0	100	0	0	0	0	0	0	0	0	0	0	0	s		5
59	Methylocystis, uncultured	AJ868257	0	0	0	0	0	0	14.2857	0	0	28.5714	14.2857	0	0	0	0	14.2857	14.2857	14.2857	0	0	0	c		7
77	Methylocystis, uncultured	KJ410923	0	0	0	0	0	14.2857	0	14.2857	0	0	14.2857	14.2857	14.2857	0	0	28.5714	0	0	0	0	0	c		7
102	Methylocystis, uncultured	FM986141	0	0	0	0	0	0	0	0	0	0	0	85.7143	0	0	0	0	0	14.2857	0	0	0	s		7
132	Methylocystis, uncultured	FN649653	0	0	0	0	0	0	12.5	37.5	0	0	0	50	0	0	0	0	0	0	0	0	0			8
73	Methylocystis, uncultured	KF365848	0	0	0	0	0	10	0	0	0	30	10	30	0	10	0	0	10	0	0	0	0			10
63	Methylocystis, uncultured	FN395326	0	0	0	0	0	0	0	36.3636	0	0	0	36.3636	0	9.09091	0	18.1818	0	0	0	0	0			11
27	Methylocystis, uncultured	AB857411	0	0	0	0	0	7.14286	0	0	0	0	7.14286	71.4286	7.14286	7.14286	0	0	0	0	0	0	0	s		14
6	Methylocystis, uncultured	HG934311	0	0	0	0	0	4.16667	0	0	0	70.8333	8.33333	0	0	0	0	0	0	16.6667	0	0	0	s		24
229	Methyloglobulus like 13, LP20	AB845016	0	0	0	0	0	16.6667	0	33.3333	50	0	0	0	0	0	0	0	0	0	0	0	0			6
85	Methylomicrobium album, agile	CM0014751	0	0	0	0	10	20	0	20	0	0	0	10	0	0	0	0	20	10	0	10	0	c	y	10
81	Methylomicrobium buryatense, alcaliphilum, japanense	AB253367	18.1818	0	0	0	0	36.3636	0	9.09091	0	0	9.09091	0	0	0	0	0	9.09091	0	9.09091	0	9.09091		y	11
103	Methylomicrobium pelagicum	U31652	12.5	0	0	0	0	0	0	0	0	12.5	0	0	0	0	0	0	0	62.5	0	0	12.5		y	8
141	Methylomonas denitrificans	JTDD01000139	0	0	0	0	0	11.1111	0	33.3333	11.1111	0	0	22.2222	0	0	0	0	0	0	11.1111	11.1111	0		y	9
197	Methylomonas sp.	AB636305	0	0	0	0	0	20	0	0	20	0	0	0	0	0	0	0	0	0	0	60	0		y	5
116	Methylomonas sp.	AF150793	16.6667	0	0	0	0	16.6667	0	33.3333	0	0	0	16.6667	0	0	0	0	0	0	0	16.6667	0		y	6
253	Methylomonas sp.	AF150801	0	0	0	0	0	16.6667	0	33.3333	0	0	0	16.6667	0	0	0	0	0	0	0	33.3333	0		y	6
171	Methylomonas, uncultured	EU358967	0	0	0	0	0	0	0	0	0	0	0	66.6667	0	0	0	0	16.6667	16.6667	0	0	0			6
69	Methylomonas, uncultured	KM924725	0	0	0	0	0	0	0	14.2857	28.5714	0	14.2857	14.2857	0	28.5714	0	0	0	0	0	0	0	c		7
14	Methylomonas, uncultured	AB857574	0	0	0	0	0	0	0	0	0	0	0	100	0	0	0	0	0	0	0	0	0	s		8
53	Methylomonas, uncultured	JQ671277	0	0	0	0	0	7.14286	0	0	0	0	7.14286	57.1429	0	7.14286	0	7.14286	0	7.14286	0	0	7.14286			14
5	Methylomonas, uncultured	AM849800	0	0	3.84615	0	0	0	0	0	0	0	0	61.5385	0	3.84615	0	3.84615	15.3846	7.69231	0	0	3.84615			26
43	Methyloparacoccus	HM216887	0	11.1111	0	0	0	11.1111	0	55.5556	11.1111	0	11.1111	0	0	0	0	0	0	0	0	0	0		y	9
52	Methyloparacoccus, uncultured	JX184275	0	0	0	0	0	60	20	20	0	0	0	0	0	0	0	0	0	0	0	0	0			5
150	Methyloparacoccus, uncultured	FN562554	0	0	0	0	0	0	0	0	0	0	0	100	0	0	0	0	0	0	0	0	0	s		5
208	Methyloparacoccus, uncultured	GU134415	0	0	0	0	0	0	0	0	0	0	0	60	0	0	0	0	0	40	0	0	0			5
252	Methyloparacoccus, uncultured	KJ466880	0	0	0	0	0	0	0	0	0	0	0	40	20	0	0	0	40	0	0	0	0			5
158	Methyloparacoccus, uncultured	DQ367736	0	0	0	0	0	14.2857	0	85.7143	0	0	0	0	0	0	0	0	0	0	0	0	0	s		7
26	Methyloparacoccus, uncultured	GU134408	0	0	0	0	0	0	0	0	0	0	0	90.9091	0	0	0	9.09091	0	0	0	0	0	s		11
130	Methyloparacoccus, uncultured	JQ990094	0	0	0	0	0	0	0	0	0	0	0	75	0	0	0	0	8.33333	8.33333	0	0	8.33333	s		12
28	Methylosarcina lacus	AY007286	8.33333	0	0	0	0	8.33333	0	16.6667	0	0	0	41.6667	0	0	0	0	8.33333	8.33333	0	8.33333	0		y	12
89	Methylosarcina, uncultured	KJ607617	0	0	0	0	0	0	0	0	0	0	0	20	0	20	0	0	40	0	0	20	0			5
48	Methylosarcina, uncultured	FM986052	0	0	0	0	0	0	11.1111	0	0	0	0	77.7778	0	0	0	11.1111	0	0	0	0	0	s		9
25	Methylosarcina, uncultured	KJ607615	0	0	0	0	0	0	0	0	0	0	8.33333	33.3333	0	0	0	16.6667	25	16.6667	0	0	0			12
9	Methylosarcina, uncultured	JF772628	0	0	0	0	0	0	0	0	0	0	0	78.2609	4.34783	4.34783	0	0	4.34783	4.34783	0	0	4.34783	s		23
96	Methylosinus sporium	FJ713040	0	0	0	0	0	0	14.2857	0	0	0	0	42.8571	0	0	0	0	0	0	0	14.2857	28.5714		y	7
55	Methylosinus sporium	AF150803	0	0	0	0	0	25	6.25	31.25	0	0	6.25	18.75	0	0	0	0	0	0	0	12.5	0		y	15
323	Methylosinus sporium, pmoA2	FJ713041	0	0	0	0	0	50	0	0	0	0	0	16.6667	0	16.6667	0	0	0	0	0	0	16.6667		y	5
181	Methylosinus trichosporium	AJ459052	0	0	0	0	0	0	0	28.5714	0	14.2857	0	0	0	0	0	0	14.2857	14.2857	0	14.2857	14.2857	c	y	7
86	Methylosinus trichosporium	U31650	7.69231	0	0	0	7.69231	15.3846	15.3846	0	0	0	0	0	0	0	0	0	7.69231	30.7692	0	0	15.3846		y	13
281	Methylosoma, uncultured	KC844894	0	0	0	0	0	20	0	0	0	0	0	20	0	0	0	0	60	0	0	0	0			5
332	Methylosoma, uncultured	DQ067084	0	0	0	0	0	0	0	100	0	0	0	0	0	0	0	0	0	0	0	0	0	s		6
32	Methylosoma, uncultured	EU358962	0	0	0	0	0	7.69231	0	7.69231	0	0	15.3846	38.4615	7.69231	0	0	7.69231	7.69231	0	0	7.69231	0			13
126	Methylothermus sp. HB	U89302	0	0	0	0	0	40	0	20	0	0	0	20	0	0	20	0	0	0	0	0	0		y	5
149	Metyhlocystis parvus	AF533665	0	0	0	0	0	0	0	0	0	0	0	0	14.2857	0	0	0	0	14.2857	14.2857	0	57.1429		y	7
167	RCL a	FM986071	0	0	0	0	0	0	0	0	0	0	0	66.6667	16.6667	0	0	0	16.6667	0	0	0	0			6
41	RCL a	HE617719	0	0	0	0	0	0	0	8.33333	0	0	8.33333	8.33333	0	8.33333	0	16.6667	41.6667	8.33333	0	0	0			12
93	RPC 2a	HE617809	0	0	0	0	0	0	0	0	0	0	0	66.6667	0	0	0	0	33.3333	0	0	0	0			6
65	RPC 2a	FN649620	0	0	0	0	0	0	0	0	0	0	0	90	0	0	0	0	0	0	0	0	10	s		10
95	RPC 2a	JF772590	0	0	0	0	0	0	0	0	0	0	0	92.8571	7.14286	0	0	0	0	0	0	0	0	s		14
36	RPC1_3 like 10, RPC1	NZ_JYNS01000018	0	0	0	0	0	0	14.2857	0	0	0	14.2857	57.1429	0	0	14.2857	0	0	0	0	0	0			6
97	RPC1_3 like 10, RPC1	FN599871	0	0	0	0	0	0	0	0	0	0	0	100	0	0	0	0	0	0	0	0	0	s		7
33	USCa 16, JR1, Cluster 5	FR720178	0	0	0	0	0	0	0	0	0	0	0	12.5	0	0	0	12.5	0	75	0	0	0	s		8
140	USCa 4, RA14	AM712957	0	0	0	0	0	0	0	0	0	0	0	0	0	0	20	0	0	80	0	0	0	s		5
58	USCa 4, RA14	FR715973	0	0	0	0	0	0	0	0	0	0	0	0	0	0	0	0	0	100	0	0	0	s		7
2	USCa 4, RA14	AF148521	0	0	0	0	0	0	0	0	0	0	0	0	15	0	0	0	0	85	0	0	0	s		20
205	USCg 1	AJ579667	0	0	0	0	0	0	0	0	0	0	0	0	40	0	0	0	20	40	0	0	0			5
90	USCg 1	FJ970544	0	0	0	0	0	0	0	0	0	0	0	0	33.3333	0	0	0	0	66.6667	0	0	0			6
47	USCg 1	JN830473	0	0	0	0	0	0	0	0	0	14.2857	0	14.2857	42.8571	0	0	0	0	28.5714	0	0	0			7
